# Supplementary material for: Exosomal microRNAs are novel circulating biomarkers in cigarette, waterpipe smokers, E-cigarette users and dual smokers
Source: BMC Med Genomics. 2020 Sep 10;13:128. doi: 10.1186/s12920-020-00748-3 (PMC7488025; doi:10.1186/s12920-020-00748-3)
Supplement: Supplementary file 9 — Additional file 9: Supplementary Table 9. List of target genes of differentially changed microRNA in non-smokers vs. cigarette smokers, non-smokers vs. waterpipe smokers, non-smokers vs. E-cigarette smokers, non-smokers vs. dual smokers, cigarette smokers vs. waterpipe smokers, cigarette smokers vs. E-cigarette smokers, cigarette smokers vs. dual smokers, and dual smokers vs. waterpipe smokers. [file 12920_2020_748_MOESM9_ESM.xlsx]

## Sheet: Sheet1
NS vs. CS	NS vs. WP	NS vs. E-cig	NS vs. DS	CS vs. WP	CS vs. E-cig	CS vs. DS	DS vs. WP
AP1AR	ACVR1C	AP1AR	AP1AR	APBB2	ACSM2A	APBB2	AEBP2
BAZ2A	AIM1L	BAZ2A	BAZ2A	ATP2C1	ACSM2B	ATP2C1	AKIRIN2
CDYL2	ALX1	CDYL2	CDYL2	BHLHB9	ARAP2	BHLHB9	AP1S2
CEP85	AP1AR	CEP85	CEP85	C11orf31	ARCN1	C11orf31	APLP2
CLDN11	ARHGAP24	CLDN11	CLDN11	CAPN3	BDH2	CAPN3	ARX
CTDSPL	ARHGEF12	CTDSPL	CTDSPL	CCDC64	CXCL13	CCDC64	ASF1A
CYP26B1	ARMCX1	CYP26B1	CYP26B1	CCNG1	DSPP	CCNG1	ASXL3
DESI2	ASF1A	DESI2	DESI2	CCR4	DUS3L	CCR4	ATG4D
EPDR1	BCL7A	EPDR1	EPDR1	CD40LG	EIF2D	CD40LG	ATL2
ETV3	BEST3	ETV3	ETV3	CPEB3	FUT8	CPEB3	ATP5G3
FGFR3	C10orf12	FGFR3	FGFR3	CRIPT	GPR37	CRIPT	AZIN1
FKBP5	CASKIN1	FKBP5	FKBP5	CXCL1	HOXB2	CXCL1	BAZ2B
FZD8	CCL1	FZD8	FZD8	CXCL2	INSM1	CXCL2	BMPR1A
GMPS	CCL22	GMPS	GMPS	CYCS	IRF8	CYCS	CAMK2D
GRHL1	CCR7	GRHL1	GRHL1	DDHD1	MAPKAPK5	DDHD1	CCT5
HES7	CD69	HES7	HES7	DENND6A	NIT2	DENND6A	CDH20
HOXA1	CHIC1	HOXA1	HOXA1	DHFR	PSPH	DHFR	CSRNP2
HS3ST2	CNOT8	HS3ST2	HS3ST2	ERCC6L	RHBDF2	ERCC6L	DDIT4
HS3ST3B1	CNTFR	HS3ST3B1	HS3ST3B1	FGF14	SMIM15	FGF14	DENR
IGF1R	CPEB3	IGF1R	IGF1R	GBP1	SYCP1	GBP1	DNAJC5
INSM1	CSRNP3	INSM1	INSM1	GBP3	TOB1	GBP3	DPY30
KBTBD8	DCAF7	KBTBD8	KBTBD8	GFRA1	UBE2B	GFRA1	EBF1
KDM6B	DMRTC1B	KDM6B	KDM6B	GPR137C	ZDHHC13	GPR137C	EIF4G2
LRRC8B	DUSP8	LRRC8B	LRRC8B	HNRNPDL	ZMYM6	HNRNPDL	ELOVL5
MBNL1	ELF2	MBNL1	MBNL1	HSPA9	ABHD6	HSPA9	EMP2
MTMR3	ERG	MTMR3	MTMR3	IARS2	ABI3BP	IARS2	ERN1
MTOR	FAM13A	MTOR	MTOR	IL6ST	ABL1	IL6ST	FAM76B
NIPBL	FASLG	NIPBL	NIPBL	IRS2	ACTC1	IRS2	FBXO28
NR6A1	FBXO11	NR6A1	NR6A1	KLHL7	ACTN1	KLHL7	FMR1
NTRK3	FGF18	NTRK3	NTRK3	KRAS	ACTR3C	KRAS	FOS
NXF1	GABRB2	NXF1	NXF1	LEP	ACVR1	LEP	FYB
PI15	GLCCI1	PI15	PI15	LINGO2	ADAM12	LINGO2	GABRA1
PPP1CB	GLIS2	PPP1CB	PPP1CB	MCTP1	ADAM19	MCTP1	GALNT3
PPP3CA	GRAMD3	PPP3CA	PPP3CA	MDH2	ADAM22	MDH2	GDE1
RASGRP3	HRK	RASGRP3	RASGRP3	MED1	ADAM9	MED1	GDF10
RAVER2	IL12A	RAVER2	RAVER2	MPP7	ADAMTS3	MPP7	GDI2
RRAGD	JAG1	RRAGD	RRAGD	MRPL18	ADO	MRPL18	GOT2
SLC44A1	KBTBD6	SLC44A1	SLC44A1	MTMR4	ADRA1D	MTMR4	GPR37
SMARCA5	KBTBD7	SMARCA5	SMARCA5	NAA50	ADRA2A	NAA50	H2AFV
SMARCD1	KLF5	SMARCD1	SMARCD1	NDP	AMOTL2	NDP	HOXB2
ST5	KLHL42	ST5	ST5	NFATC2IP	ANKRA2	NFATC2IP	HTR7
ST6GALNAC4	KRIT1	ST6GALNAC4	ST6GALNAC4	NFIB	ANKRD17	NFIB	IDE
TAOK1	LANCL1	TAOK1	TAOK1	NKD1	ANO4	NKD1	IQCJ-SCHIP1
TMEM135	LEMD3	TMEM135	TMEM135	NYAP2	AP2A1	NYAP2	JDP2
TMEM30A	LIFR	TMEM30A	TMEM30A	PAK7	AP3S1	PAK7	JUN
TRIB1	LRRC57	TRIB1	TRIB1	PCED1A	AP4E1	PCED1A	KBTBD2
TRIB2	MAP2K3	TRIB2	TRIB2	PSMD5	ARF4	PSMD5	KIF13A
TTC39A	MAP3K1	TTC39A	TTC39A	PSMD9	ARID4A	PSMD9	KLHL23
ZBTB7A	MAPK10	ZBTB7A	ZBTB7A	PURA	ARL15	PURA	KPNA4
ZZEF1	MARCH5	ZZEF1	ZZEF1	RAB18	ARL4A	RAB18	LCOR
ACTG1	MATN2	ACVR1C	ACTG1	RASSF5	ARL6IP6	RASSF5	LMO4
ALPL	MBLAC2	AIM1L	ALPL	RAVER2	ASB3	RAVER2	LRCH2
ANK1	MRPL49	ALX1	ANK1	RCOR1	ATG5	RCOR1	LRFN5
ANKFY1	MSH2	ARHGAP24	ANKFY1	SC5D	ATL2	SC5D	LRRN3
ANXA7	MSX1	ARHGEF12	ANXA7	SESTD1	ATP8A1	SESTD1	MARCH7
ARSJ	NELL2	ARMCX1	ARSJ	SLC25A14	AZIN1	SLC25A14	MEIS2
ATCAY	NFIA	ASF1A	ATCAY	SLC39A8	B3GNT5	SLC39A8	MORN4
ATXN2	NFIB	BCL7A	ATXN2	SMIM10	B4GALT6	SMIM10	MYCBP
BAZ1B	NIPAL1	BEST3	BAZ1B	SRRM2	BCL2L11	SRRM2	NDRG2
BBX	NTF3	C10orf12	BBX	ST6GALNAC5	BCOR	ST6GALNAC5	NDRG4
BCL6	OSR1	CASKIN1	BCL6	STC2	BDP1	STC2	NME7
BDNF	PAN3	CCL1	BDNF	TAP1	BECN1	TAP1	NR5A2
BLZF1	PBRM1	CCL22	BLZF1	TMUB2	BEND7	TMUB2	PBXIP1
BMP2K	PCBP1	CCR7	BMP2K	TTC14	BNC1	TTC14	PCDH10
CADM2	PCBP2	CD69	CADM2	UBE2E3	BTBD10	UBE2E3	PDE3A
CAMK2B	PCSK6	CHIC1	CAMK2B	ZDHHC13	C10orf11	ZDHHC13	PDE4A
CASD1	PDCD4	CNOT8	CASD1	ZKSCAN1	C10orf25	ZKSCAN1	PDE4D
CCNK	PELI1	CNTFR	CCNK	ZMPSTE24	C4orf19	ZMPSTE24	PFDN6
CECR6	PFKM	CPEB3	CECR6	ZNF250	C7orf43	ZNF250	PGGT1B
CNNM4	PI15	CSRNP3	CNNM4	ALX1	C8orf4	ALX1	PIEZO1
CRK	PITX2	DCAF7	CRK	ARL4A	C8orf44-SGK3	ARL4A	PITPNA
CRLF3	PLEKHA1	DMRTC1B	CRLF3	CCDC140	C9orf72	CCDC140	PMP22
CTNNBIP1	PPP1R3A	DUSP8	CTNNBIP1	CCDC91	CA10	CCDC91	PPP2CA
CYTH1	PPP1R3B	ELF2	CYTH1	CDK5R1	CACHD1	CDK5R1	PRKD3
DAZAP1	PRRG4	ERG	DAZAP1	CENPK	CALB2	CENPK	PRPF4B
DOCK11	PSRC1	FAM13A	DOCK11	CHIC2	CALCR	CHIC2	PSPH
DPF2	RAB22A	FASLG	DPF2	CHSY1	CALU	CHSY1	PTPRU
E2F7	RAD21	FBXO11	E2F7	CORO2B	CAMK2D	CORO2B	PVRL3
EBF2	RALGPS2	FGF18	EBF2	COX5A	CAMK2N1	COX5A	RASGEF1B
ELAVL2	RASGRP1	GABRB2	ELAVL2	CPEB4	CAMK2N2	CPEB4	REV1
ELOVL2	RBM22	GLCCI1	ELOVL2	DAW1	CAPN5	DAW1	RNF11
ELOVL6	RBPJ	GLIS2	ELOVL6	DLL1	CAPZA1	DLL1	SCAPER
EPHA2	RECK	GRAMD3	EPHA2	DNAJB1	CARF	DNAJB1	SCHIP1
EPHA5	RMND5A	HRK	EPHA5	DPP8	CARS	DPP8	SETD8
ERGIC2	RNFT1	IL12A	ERGIC2	FBXO3	CAT	FBXO3	SLC25A3
ERI3	RSAD2	JAG1	ERI3	HSDL2	CBX2	HSDL2	SRSF4
ESRRG	RTN4	KBTBD6	ESRRG	IL17RD	CBX3	IL17RD	SSX2IP
FIGN	S100A10	KBTBD7	FIGN	KCNRG	CCDC117	KCNRG	SYT14
FLRT2	SATB1	KLF5	FLRT2	LUC7L3	CCDC148	LUC7L3	TBX1
FNBP1L	SCML2	KLHL42	FNBP1L	NKX6-1	CCDC178	NKX6-1	TFEC
FXR2	SESN1	KRIT1	FXR2	NOL4	CCDC43	NOL4	TGIF1
GABRB2	SESTD1	LANCL1	GABRB2	NPR3	CCDC71L	NPR3	TMED10
GALNT1	SKI	LEMD3	GALNT1	NRXN3	CCNE2	NRXN3	TMEM132D
GATA3	SKP2	LIFR	GATA3	NUP35	CCNK	NUP35	TMF1
GATA6	SLC10A7	LRRC57	GATA6	NXF1	CCNT2	NXF1	TMPO
GOLGA3	SLC16A10	MAP2K3	GOLGA3	OLIG3	CCNY	OLIG3	TOP1
GPCPD1	SMAD7	MAP3K1	GPCPD1	PAQR8	CDC37L1	PAQR8	TOX
GPR61	SMARCD1	MAPK10	GPR61	PIK3CB	CDCA7	PIK3CB	TPD52
GTF2H1	SOCS6	MARCH5	GTF2H1	PSMA4	CDH20	PSMA4	TSPAN3
H3F3B	SOX2	MATN2	H3F3B	PTPRD	CELF3	PTPRD	UBE2F
H3F3C	SOX5	MBLAC2	H3F3C	RMI1	CELF4	RMI1	WDR47
HCN1	SPRY1	MRPL49	HCN1	SEMA3A	CEP76	SEMA3A	YWHAG
HNRNPK	SPRY2	MSH2	HNRNPK	SLC17A7	CFDP1	SLC17A7	ZBTB34
HOXA3	SRL	MSX1	HOXA3	SLC38A11	CFL2	SLC38A11	ZC3H12A
HOXB3	SRSF3	NELL2	HOXB3	SNX18	CHD1	SNX18	ZFAND3
HOXD10	ST3GAL6	NFIA	HOXD10	SOCS2	CHL1	SOCS2	ABCB7
IGDCC4	ST6GAL1	NFIB	IGDCC4	STRN3	CHST1	STRN3	ABHD2
IGSF1	STAG2	NIPAL1	IGSF1	SUCNR1	CHST2	SUCNR1	ACER2
IL1RAPL1	STAT3	NTF3	IL1RAPL1	SYS1	CNTN4	SYS1	ACTB
ITSN1	TADA2A	OSR1	ITSN1	VAMP4	COL13A1	VAMP4	ADAM12
JARID2	TGFBI	PAN3	JARID2	ZNF688	COL25A1	ZNF688	ADPGK
KCNA6	TIMP3	PBRM1	KCNA6	ABCB7	COL9A3		AKAP11
KCTD16	TMEM170A	PCBP1	KCTD16	ABHD2	COTL1		AKAP12
KIAA1429	TRAPPC8	PCBP2	KIAA1429	ACER2	CPNE8		ANKRD29
KLF11	UBE2D3	PCSK6	KLF11	ACTB	CSAD		ANKRD34B
KLF7	VTA1	PDCD4	KLF7	ADAM12	CSNK1A1		ANP32B
KLHL29	WWP1	PELI1	KLHL29	ADPGK	CTHRC1		ANP32E
KPNA5	XKR6	PFKM	KPNA5	AKAP11	CUL2		ANXA2
LANCL1	XKR8	PITX2	LANCL1	AKAP12	CYB561		ANXA4
LIX1L	YOD1	PLEKHA1	LIX1L	ANKRD29	CYP24A1		AP1S1
LRRFIP1	ZBTB47	PPP1R3A	LRRFIP1	ANKRD34B	CYSLTR1		ARCN1
MAP3K13	ZBTB8A	PPP1R3B	MAP3K13	ANP32B	CYYR1		ARFIP1
MAP3K7	ZCCHC3	PRRG4	MAP3K7	ANP32E	DBF4		ARG2
MDGA2	ZFP36L2	PSRC1	MDGA2	ANXA2	DCBLD1		ARHGAP21
MTF2	ZNF367	RAB22A	MTF2	ANXA4	DDAH1		ARID2
NCOR2	ZSWIM6	RAD21	NCOR2	AP1S1	DDIT4		ARPC3
NEDD4	ABCB9	RALGPS2	NEDD4	ARCN1	DESI2		ASH2L
NFIX	ABCC10	RASGRP1	NFIX	ARFIP1	DEXI		ASPH
NPAS3	ABCC5	RBM22	NPAS3	ARG2	DGKZ		ATG13
NR4A3	ABHD17C	RBPJ	NR4A3	ARHGAP21	DLGAP1		ATP6V1A
NR5A2	ACER2	RECK	NR5A2	ARID2	DLL4		AXL
ONECUT1	ACPP	RMND5A	ONECUT1	ARPC3	DNAJC13		BACH2
PAPD5	ACSL6	RNFT1	PAPD5	ASH2L	DNAJC25		BAG4
PCDH10	ADAM15	RSAD2	PCDH10	ASPH	DNAJC25-GNG10		BDNF
PDE12	ADAMTS5	RTN4	PDE12	ATG13	DOCK7		BET1
PDE7A	ADAMTS8	S100A10	PDE7A	ATP6V1A	DOLPP1		BLCAP
PIK3CA	ADIPOR2	SATB1	PIK3CA	AXL	E2F3		BPNT1
PRRT3	ADRB1	SCML2	PRRT3	AZIN1	EAF1		BRI3BP
PTEN	ADRB2	SESN1	PTEN	BACH2	EDEM3		BSCL2
PTPN4	ADRB3	SESTD1	PTPN4	BAG4	EDNRA		C10orf126
RAP2A	AEN	SKI	RAP2A	BDNF	EED		C16orf47
RHOBTB2	AFF2	SKP2	RHOBTB2	BET1	ELAVL2		C1GALT1
RNF165	AGO3	SLC10A7	RNF165	BLCAP	ELAVL4		C2CD5
RNF186	AGO4	SLC16A10	RNF186	BPNT1	ELL2		C2orf69
RORA	AGPAT6	SMAD7	RORA	BRI3BP	ELMO1		C5orf51
RORB	AGPAT9	SOCS6	RORB	BSCL2	ELMOD2		C7orf43
RPRD1A	AHCTF1	SOX2	RPRD1A	C10orf126	ELOVL5		C9orf152
RYBP	AIFM1	SOX5	RYBP	C16orf47	ENTHD2		CAAP1
SDC1	AKAP6	SPRY1	SDC1	C1GALT1	EPB41		CALM2
SERTAD4	ALKBH1	SPRY2	SERTAD4	C2CD5	EPC1		CAPZA1
SH3D19	AMER3	SRL	SH3D19	C2orf69	EPC2		CASK
SHANK3	AMOT	SRSF3	SHANK3	C5orf51	EPG5		CBL
SLC6A19	AMT	ST3GAL6	SLC6A19	C7orf43	ERG		CCNC
SLC6A5	ANGPTL2	ST6GAL1	SLC6A5	C9orf152	ERLIN1		CCSAP
SMAP1	ANKRD46	STAG2	SMAP1	CAAP1	ESCO1		CD164
SMTNL2	AP1S1	STAT3	SMTNL2	CALM2	EVX2		CDC42
SNX12	APBB3	TADA2A	SNX12	CAPZA1	EXTL2		CDC42SE1
SNX18	APPBP2	TGFBI	SNX18	CASK	EYA2		CDK14
SOBP	ARG2	TIMP3	SOBP	CBL	FAM104A		CDK4
SSX2IP	ARHGAP20	TMEM170A	SSX2IP	CCNC	FAM109B		CDON
TBC1D22B	ARHGAP28	TRAPPC8	TBC1D22B	CCSAP	FAM110B		CEP44
TBX5	ARHGEF15	UBE2D3	TBX5	CD164	FAM133A		CERS2
TFAP2C	ARHGEF38	VTA1	TFAP2C	CDC42	FAM13C		CHSY1
TFRC	ARHGEF7	WWP1	TFRC	CDC42SE1	FAM214A		CITED2
TMEM167B	ARID3A	XKR6	TMEM167B	CDK14	FAM43A		CLCN3
TRIM2	ARID3B	XKR8	TRIM2	CDK4	FAM46A		CLTC
TRIM66	ARL4D	YOD1	TRIM66	CDON	FAM49A		CNN3
UBE2I	ARL5A	ZBTB47	UBE2I	CEP44	FAM72B		COL4A3BP
USP46	ARL6IP6	ZBTB8A	USP46	CERS2	FAM72D		CORO1C
VWC2L	ARRDC4	ZCCHC3	VWC2L	CITED2	FAM81A		CPEB1
WBP11	ASAP1	ZFP36L2	WBP11	CLCN3	FAM91A1		CPED1
WNT9B	ATP2A2	ZNF367	WNT9B	CLTC	FANCF		CPLX2
WWC2	ATP2B4	ZSWIM6	WWC2	CNN3	FAP		CTBP2
XRN1	ATP8B4	ABCB9	XRN1	COL4A3BP	FBXL14		CTTNBP2NL
ZFAND5	ATPAF1	ABCC10	ZFAND5	CORO1C	FBXO45		CXCL11
ZMYND11	ATXN1L	ABCC5	ZMYND11	CPEB1	FGF20		CXCR4
ZNF367	ATXN7L3	ABHD17C	ZNF367	CPED1	FKBP3		DCAF12L1
ACVR1C	ATXN7L3B	ACER2	ACVR1C	CPLX2	FOSL2		DDX5
AIM1L	B3GNT7	ACPP	AIM1L	CTBP2	FOXD1		DGKE
ALX1	BACH1	ACSL6	ALX1	CTTNBP2NL	FOXG1		DGKH
ARHGAP24	BCAP29	ADAM15	ARHGAP24	CXCL11	FRMD6		DGKZ
ARHGEF12	BCAT1	ADAMTS5	ARHGEF12	CXCR4	FRZB		DHX15
ARMCX1	BCL2L1	ADAMTS8	ARMCX1	DCAF12L1	FUCA1		DLG4
ASF1A	BEGAIN	ADIPOR2	ASF1A	DDX5	FXR1		E2F5
BCL7A	BEND4	ADRB1	BCL7A	DGKE	GABRA5		EAF1
BEST3	BIN3	ADRB2	BEST3	DGKH	GABRB1		EBPL
C10orf12	BLOC1S5	ADRB3	C10orf12	DGKZ	GALNT1		EDN1
CASKIN1	BLOC1S6	AEN	CASKIN1	DHX15	GALNT3		EHMT2
CCL1	BMP5	AFF2	CCL1	DLG4	GALNT7		EIF1AD
CCL22	BRWD3	AGO3	CCL22	E2F5	GALR1		EIF1AX
CCR7	BSND	AGO4	CCR7	EAF1	GATA5		EIF4E
CD69	BTBD3	AGPAT6	CD69	EBPL	GATM		EIF4E3
CHIC1	BTBD9	AGPAT9	CHIC1	EDN1	GCLC		ELF1
CNOT8	BTF3L4	AHCTF1	CNOT8	EHMT2	GFPT2		ELMO1
CNTFR	BTG2	AIFM1	CNTFR	EIF1AD	GJA1		ELOF1
CPEB3	BZW1	AKAP6	CPEB3	EIF1AX	GLCCI1		EMX2
CSRNP3	BZW2	ALKBH1	CSRNP3	EIF4E	GLDC		EPB41L4B
DCAF7	C11orf84	AMER3	DCAF7	EIF4E3	GLUD1		ERMP1
DMRTC1B	C15orf39	AMOT	DMRTC1B	ELF1	GLUD2		ETS1
DUSP8	C15orf41	AMT	DUSP8	ELMO1	GMNC		EYA4
ELF2	C19orf47	ANGPTL2	ELF2	ELOF1	GNA13		FAM107B
ERG	C20orf194	ANKRD46	ERG	EMX2	GNAI2		FAM155A
FAM13A	C2orf88	AP1S1	FAM13A	EPB41L4B	GNAO1		FAM63B
FASLG	C3orf52	APBB3	FASLG	ERMP1	GNG10		FAM91A1
FBXO11	C5orf51	APPBP2	FBXO11	ETS1	GNPDA1		FBXL14
FGF18	C8orf58	ARG2	FGF18	EYA4	GOLGA1		FBXO33
GLCCI1	CACFD1	ARHGAP20	GLCCI1	FAM107B	GOLGA4		FBXW7
GLIS2	CACNB4	ARHGAP28	GLIS2	FAM155A	GPR150		FGF17
GRAMD3	CACNG4	ARHGEF15	GRAMD3	FAM63B	GPR75-ASB3		FLI1
HRK	CADM2	ARHGEF38	HRK	FAM91A1	GRB10		FN1
IL12A	CALM1	ARHGEF7	IL12A	FBXL14	GSKIP		FNBP1L
JAG1	CALN1	ARID3A	JAG1	FBXO33	GTF2H1		FOSB
KBTBD6	CANT1	ARID3B	KBTBD6	FBXW7	HEPHL1		FUBP1
KBTBD7	CAPN3	ARL4D	KBTBD7	FGF17	HIVEP1		FZD7
KLF5	CASP3	ARL5A	KLF5	FLI1	HLF		G6PD
KLHL42	CASP5	ARL6IP6	KLHL42	FN1	HLX		GCFC2
KRIT1	CBX2	ARRDC4	KRIT1	FNBP1L	HMGB3		GCH1
LEMD3	CCDC144A	ASAP1	LEMD3	FOSB	HOXA1		GCLC
LIFR	CCDC71L	ATP2A2	LIFR	FUBP1	HOXA11		GDF6
LRRC57	CCL3	ATP2B4	LRRC57	FZD7	HOXB8		GJA1
MAP2K3	CCL3L1	ATP8B4	MAP2K3	G6PD	HTRA3		GLCCI1
MAP3K1	CCL3L3	ATPAF1	MAP3K1	GCFC2	IDH1		GLS
MAPK10	CCL7	ATXN1L	MAPK10	GCH1	IER5		GPD2
MARCH5	CCNF	ATXN7L3	MARCH5	GCLC	IL1RAPL2		GPR137C
MATN2	CCNJ	ATXN7L3B	MATN2	GDF6	INO80D		GPR6
MBLAC2	CCNJL	B3GNT7	MBLAC2	GJA1	INSIG2		H3F3B
MRPL49	CCNY	BACH1	MRPL49	GLCCI1	IP6K3		H3F3C
MSH2	CCSAP	BCAP29	MSH2	GLS	IQCG		HACE1
MSX1	CD200R1	BCAT1	MSX1	GPD2	IRS1		HAND2
NELL2	CD86	BCL2L1	NELL2	GPR6	IRX4		HCN1
NFIA	CDC25A	BEGAIN	NFIA	H3F3B	ITGA4		HELZ2
NFIB	CDC34	BEND4	NFIB	H3F3C	ITGA6		HIAT1
NIPAL1	CDC42SE1	BIN3	NIPAL1	HACE1	ITGA8		HMGN1
NTF3	CDCA8	BLOC1S5	NTF3	HAND2	ITSN1		HNRNPA3
OSR1	CDH22	BLOC1S6	OSR1	HCN1	JAK1		HNRNPK
PAN3	CDKN1A	BMP5	PAN3	HELZ2	JAKMIP2		HNRNPU
PBRM1	CDV3	BRWD3	PBRM1	HIAT1	JAKMIP3		HOXB4
PCBP1	CEBPD	BSND	PCBP1	HMGN1	JDP2		HS3ST3B1
PCBP2	CECR6	BTBD3	PCBP2	HNRNPA3	JPH4		HSP90B1
PCSK6	CEP135	BTBD9	PCSK6	HNRNPK	JUNB		HSPD1
PDCD4	CEP164	BTF3L4	PDCD4	HNRNPU	KCTD8		HSPE1
PELI1	CERCAM	BTG2	PELI1	HOXB4	KDM3A		IGF1
PFKM	CFL2	BZW1	PFKM	HS3ST3B1	KIAA0101		JARID2
PITX2	CHD7	BZW2	PITX2	HSP90B1	KIAA0226L		JUND
PLEKHA1	CHRD	C11orf84	PLEKHA1	HSPD1	KIAA2026		KALRN
PPP1R3A	CHRNA7	C15orf39	PPP1R3A	HSPE1	KLF10		KANK4
PPP1R3B	CHSY3	C15orf41	PPP1R3B	IGF1	KLF11		KCNA5
PRRG4	CHUK	C19orf47	PRRG4	JARID2	KLHL20		KCNIP3
PSRC1	CLASP2	C20orf194	PSRC1	JUND	KMT2C		KCNJ2
RAB22A	CLDN12	C2orf88	RAB22A	KALRN	KXD1		KIF2A
RAD21	CLP1	C3orf52	RAD21	KANK4	LARGE		KLF4
RALGPS2	CNTRL	C5orf51	RALGPS2	KCNA5	LCLAT1		KMT2E
RASGRP1	COIL	C8orf58	RASGRP1	KCNIP3	LGI1		KRAS
RBM22	COL14A1	CACFD1	RBM22	KCNJ2	LHX1		KTN1
RBPJ	COL15A1	CACNB4	RBPJ	KIF2A	LHX5		LASP1
RECK	COL1A1	CACNG4	RECK	KLF4	LHX8		LIN7C
RMND5A	COL1A2	CADM2	RMND5A	KMT2E	LHX9		LMBR1
RNFT1	COL24A1	CALM1	RNFT1	KTN1	LIMCH1		LRCH1
RSAD2	COL27A1	CALN1	RSAD2	LASP1	LIN28A		LRRC59
RTN4	COL4A1	CANT1	RTN4	LIN7C	LIN28B		LRRC8A
S100A10	COL4A2	CAPN3	S100A10	LMBR1	LIN7C		MAB21L1
SATB1	COL4A6	CASP3	SATB1	LRCH1	LMBR1L		MAL2
SCML2	COL9A1	CASP5	SCML2	LRRC59	LRFN2		MAN1C1
SESN1	COL9A3	CBX2	SESN1	LRRC8A	LRRC17		MAP4K3
SESTD1	CPA4	CCDC144A	SESTD1	MAB21L1	LRRC8D		MATR3
SKI	CPD	CCDC71L	SKI	MAL2	LSM14B		MBLAC2
SKP2	CPEB1	CCL3	SKP2	MAN1C1	LYN		MCTP1
SLC10A7	CPEB2	CCL3L1	SLC10A7	MAP4K3	LYSMD3		MECOM
SLC16A10	CPEB4	CCL3L3	SLC16A10	MATR3	MAB21L1		MEOX2
SMAD7	CPED1	CCL7	SMAD7	MBLAC2	MAML1		METTL23
SOCS6	CPSF4	CCNF	SOCS6	MECOM	MAN1A2		MIER1
SOX2	CRCT1	CCNJ	SOX2	MEOX2	MAP3K1		MIPOL1
SOX5	CRK	CCNJL	SOX5	METTL23	MAP3K12		MMD
SPRY1	CRTAP	CCNY	SPRY1	MIER1	MAP3K5		MMD2
SPRY2	CRY2	CCSAP	SPRY2	MIPOL1	MARCH4		MOB3C
SRL	CTDSPL2	CD200R1	SRL	MMD	MBNL1		MON2
SRSF3	CTNS	CD86	SRSF3	MMD2	MBNL3		MPP5
ST3GAL6	CTPS1	CDC25A	ST3GAL6	MOB3C	MBOAT1		MPZL1
ST6GAL1	CXorf36	CDC34	ST6GAL1	MON2	MBTPS2		MSANTD2
STAG2	CYB561D1	CDC42SE1	STAG2	MPP5	METAP2		MTSS1
STAT3	CYP19A1	CDCA8	STAT3	MPZL1	MEX3B		MTX1
TADA2A	CYP46A1	CDH22	TADA2A	MSANTD2	MFAP3L		MXD1
TGFBI	DAGLA	CDKN1A	TGFBI	MTSS1	MFSD11		MXD4
TIMP3	DAPK1	CDV3	TIMP3	MTX1	MIA3		MYEF2
TMEM170A	DCAF15	CEBPD	TMEM170A	MXD1	MICAL1		MYLK
TRAPPC8	DCUN1D2	CECR6	TRAPPC8	MXD4	MINOS1		NAB1
UBE2D3	DDI2	CEP135	UBE2D3	MYEF2	MINPP1		NANP
VTA1	DDX19A	CEP164	VTA1	MYLK	MKRN3		NAP1L5
WWP1	DDX19B	CERCAM	WWP1	NAB1	MMD		NBEA
XKR6	DDX26B	CFL2	XKR6	NANP	MSANTD3-TMEFF1		NCK2
XKR8	DHX57	CHD7	XKR8	NAP1L5	MTDH		NCL
YOD1	DIAPH2	CHRD	YOD1	NBEA	MYBL2		NDFIP2
ZBTB47	DKK3	CHRNA7	ZBTB47	NCK2	MZT1		NDRG3
ZBTB8A	DLGAP4	CHSY3	ZBTB8A	NCL	NAALADL2		NECAB1
ZCCHC3	DLST	CHUK	ZCCHC3	NDFIP2	NAGPA		NET1
ZFP36L2	DMP1	CLASP2	ZFP36L2	NDRG3	NDEL1		NETO1
ZSWIM6	DNAJB9	CLDN12	ZSWIM6	NECAB1	NECAP1		NFATC2
ACKR2	DPF2	CLP1	ABCB9	NET1	NEFM		NINJ1
APPL1	DPH1	CNTRL	ABCC10	NETO1	NEUROD1		NME1-NME2
BAG1	DPH3	COIL	ABCC5	NFATC2	NEUROD6		NME2
BCORL1	DPP3	COL14A1	ABHD17C	NINJ1	NFATC3		NR1H3
C16orf72	DPYSL3	COL15A1	ACER2	NME1-NME2	NHLH2		NR4A2
C17orf78	DTX2	COL1A1	ACPP	NME2	NKAIN2		NXT2
C21orf33	DTX4	COL1A2	ACSL6	NR1H3	NKX2-2		OSBPL7
CASK	DUSP1	COL24A1	ADAM15	NR4A2	NR2F2		OSTF1
CD80	DUSP16	COL27A1	ADAMTS5	NXT2	NR4A2		OTX2
CDKN2AIP	DUSP22	COL4A1	ADAMTS8	OSBPL7	NR6A1		PAX3
DCAF12	DUSP4	COL4A2	ADIPOR2	OSTF1	NRBF2		PDCD10
DNPEP	DUSP9	COL4A6	ADRB1	OTX2	NRBP1		PDE7A
EIF4G2	DYRK1A	COL9A1	ADRB2	PAX3	NRXN3		PDGFA
ERLEC1	E2F2	COL9A3	ADRB3	PDCD10	NUS1		PEA15
ESYT2	E2F5	CPA4	AEN	PDE7A	OMG		PFN2
FAM169A	E2F6	CPD	AFF2	PDGFA	ORC2		PGD
FAM210A	EDEM3	CPEB1	AGO3	PEA15	OVOL1		PHAX
FAM26E	EDN1	CPEB2	AGO4	PFN2	OXR1		PHF6
FBXW2	EEA1	CPEB4	AGPAT6	PGD	P4HA1		PICALM
FMO2	EEF2K	CPED1	AGPAT9	PHAX	P4HA2		PIGF
GDNF	EFHD2	CPSF4	AHCTF1	PHF6	PAAF1		PIRT
HNRNPD	EGLN2	CRCT1	AIFM1	PICALM	PABPC1L2B		PLEKHO2
IRAK1	EIF4G2	CRK	AKAP6	PIGF	PAPD4		POGK
KBTBD4	ELF4	CRTAP	ALKBH1	PIRT	PARP16		POLR3G
LFNG	ELOVL4	CRY2	AMER3	PLEKHO2	PBRM1		PPIB
NF2	EMB	CTDSPL2	AMOT	POGK	PCDH20		PPP1R3B
NOVA1	EPHA3	CTNS	AMT	POLR3G	PCGF3		PPP4R2
NRAS	EPHA4	CTPS1	ANGPTL2	PPIB	PCGF5		PRKRIR
NUDT17	ERCC4	CXorf36	ANKRD46	PPP1R3B	PDCD10		PTBP1
NUMB	ERGIC1	CYB561D1	AP1S1	PPP4R2	PDCL		PTMA
OSTN	ESPL1	CYP19A1	APBB3	PRKRIR	PDE5A		PTPRS
PGK1	ETNK2	CYP46A1	APPBP2	PTBP1	PDE7A		RAB11FIP1
PSMA4	ETV3	DAGLA	ARG2	PTMA	PDSS1		RAB43
PTPRA	FAM103A1	DAPK1	ARHGAP20	PTPRS	PEX5L		RAB5A
RARB	FAM118A	DCAF15	ARHGAP28	RAB11FIP1	PFN2		RABEPK
SBSPON	FAM135A	DCUN1D2	ARHGEF15	RAB43	PGGT1B		RABGAP1L
SEC23IP	FAM189A1	DDI2	ARHGEF38	RAB5A	PGM1		RAP1B
SH3GL2	FAM214B	DDX19A	ARHGEF7	RABEPK	PGM3		RARB
SIAH2	FAM222B	DDX19B	ARID3A	RABGAP1L	PGP		RASA1
SLC10A3	FAS	DDX26B	ARID3B	RAP1B	PHACTR2		RIT2
SMAD4	FBXO32	DHX57	ARL4D	RARB	PI4K2B		RNF111
STC1	FIGN	DIAPH2	ARL5A	RASA1	PICALM		RNF138
STRA13	FKRP	DKK3	ARL6IP6	RIT2	PIGA		RNF14
STRBP	FNDC3A	DLGAP4	ARRDC4	RNF111	PIGX		RNF141
TDRKH	FNIP1	DLST	ASAP1	RNF138	PIP4K2A		RNF145
TMEM120B	FNIP2	DMP1	ATP2A2	RNF14	PIP4K2B		RRAGC
USP3	FOXP2	DNAJB9	ATP2B4	RNF141	POLE3		RRBP1
VASN	FRMD4B	DPF2	ATP8B4	RNF145	POLR3G		RSBN1
ZBTB2	FSD2	DPH1	ATPAF1	RRAGC	PON2		RSBN1L
ZBTB26	FZD3	DPH3	ATXN1L	RRBP1	POP1		RSPO3
ZDHHC13	FZD4	DPP3	ATXN7L3	RSBN1	PPID		RYBP
ZNRF2	GABRA6	DPYSL3	ATXN7L3B	RSBN1L	PPIL3		SEC23B
ABCB9	GALC	DTX2	B3GNT7	RSPO3	PPP1R14C		SEC61A1
ABCC10	GALE	DTX4	BACH1	RYBP	PPP3CA		SEC62
ABCC5	GALNT1	DUSP1	BCAP29	SEC23B	PPP3CB		SEC63
ABHD17C	GALNT15	DUSP16	BCAT1	SEC61A1	PPTC7		SEPT2
ACER2	GALNT2	DUSP22	BCL2L1	SEC62	PRDM1		SERP1
ACPP	GAN	DUSP4	BEGAIN	SEC63	PRKRIR		SFPQ
ACSL6	GAS7	DUSP9	BEND4	SEPT2	PRPF40A		SH3BGRL
ADAM15	GATM	DYRK1A	BIN3	SERP1	PRRX1		SH3BGRL3
ADAMTS5	GCNT4	E2F2	BLOC1S5	SFPQ	PSEN2		SH3GL1
ADAMTS8	GDF6	E2F5	BLOC1S6	SH3BGRL	PSMD7		SKIDA1
ADIPOR2	GDPD1	E2F6	BMP5	SH3BGRL3	PTP4A1		SLC10A7
ADRB1	GEMIN7	EDEM3	BRWD3	SH3GL1	PTPN13		SLC24A4
ADRB2	GHR	EDN1	BSND	SKIDA1	R3HDM1		SLC25A22
ADRB3	GIPC1	EEA1	BTBD3	SLC10A7	RAB15		SLC25A30
AEN	GK5	EEF2K	BTBD9	SLC24A4	RAB22A		SLC29A3
AFF2	GLRX	EFHD2	BTF3L4	SLC25A22	RAB23		SLC35B3
AGO3	GNAL	EGLN2	BTG2	SLC25A30	RAB27B		SLC35F1
AGO4	GNG5	EIF4G2	BZW1	SLC29A3	RAB32		SLC37A3
AGPAT6	GNPTAB	ELF4	BZW2	SLC35B3	RAB38		SLC44A1
AGPAT9	GNS	ELOVL4	C11orf84	SLC35F1	RAB4B		SLC45A4
AHCTF1	GOLGA4	EMB	C15orf39	SLC37A3	RAB7A		SMAP1
AIFM1	GOLGA7	EPHA3	C15orf41	SLC44A1	RAB8A		SMARCB1
AKAP6	GPATCH3	EPHA4	C19orf47	SLC45A4	RABGAP1L		SMIM14
ALKBH1	GPCPD1	ERCC4	C20orf194	SMAP1	RAD23B		SNAI2
AMER3	GPR132	ERGIC1	C2orf88	SMARCB1	RALGDS		SNAP25
AMOT	GPR137	ESPL1	C3orf52	SMIM14	RANBP9		SNX2
AMT	GPR156	ETNK2	C5orf51	SNAI2	RAP1B		SOX9
ANGPTL2	GPR157	FAM103A1	C8orf58	SNAP25	RAP2B		SP2
ANKRD46	GPR26	FAM118A	CACFD1	SNX2	RAPGEF4		SPRED1
AP1S1	GPR61	FAM135A	CACNB4	SOX9	RARB		SRGAP2
APBB3	GPR63	FAM189A1	CACNG4	SP2	RARG		SRI
APPBP2	GREB1L	FAM214B	CALM1	SPRED1	RASA1		SRSF1
ARG2	GRID2IP	FAM222B	CALN1	SRGAP2	RASD1		SRSF3
ARHGAP20	GRPEL2	FAS	CANT1	SRI	RCBTB1		SRSF9
ARHGAP28	GSG1L	FBXO32	CAPN3	SRSF1	REEP3		STARD7
ARHGEF15	GTF2I	FIGN	CASP3	SRSF3	REV1		STC2
ARHGEF38	GXYLT1	FKRP	CASP5	SRSF9	RFTN2		STX12
ARHGEF7	GYG2	FNDC3A	CBX2	STARD7	RFX6		SYN3
ARID3A	HABP4	FNIP1	CCDC144A	STX12	RHEBL1		TACR1
ARID3B	HAND1	FNIP2	CCDC71L	SYN3	RNF122		TAGLN2
ARL4D	HAS2	FOXP2	CCL3	TACR1	RNF157		TBC1D15
ARL5A	HBEGF	FRMD4B	CCL3L1	TAGLN2	RNF220		TERF2
ARL6IP6	HDX	FSD2	CCL3L3	TBC1D15	RNF34		TGIF2
ARRDC4	HECTD2	FZD3	CCL7	TERF2	RPRD1A		THBS1
ASAP1	HIC1	FZD4	CCNF	TGIF2	RRAD		TIGD6
ATP2A2	HIC2	GABRA6	CCNJ	THBS1	RTCB		TIMP3
ATP2B4	HIF3A	GALC	CCNJL	TIGD6	RTN4R		TKT
ATP8B4	HMGA1	GALE	CCNY	TIMP3	RUNDC3B		TMCC1
ATPAF1	HMGA2	GALNT1	CCSAP	TKT	RUNX2		TMEM135
ATXN1L	HOOK1	GALNT15	CD200R1	TMCC1	RWDD4		TMEM178A
ATXN7L3	HOXA1	GALNT2	CD86	TMEM135	SCAF4		TMEM243
ATXN7L3B	HOXB1	GAN	CDC25A	TMEM178A	SCN1A		TMEM55B
B3GNT7	HOXC11	GAS7	CDC34	TMEM243	SCN2A		TMEM68
BACH1	HOXD1	GATM	CDC42SE1	TMEM55B	SCN9A		TMSB4X
BCAP29	HS2ST1	GCNT4	CDCA8	TMEM68	SCYL3		TMX1
BCAT1	HSPE1-MOB4	GDF6	CDH22	TMSB4X	SDAD1		TNKS2
BCL2L1	HTR1E	GDPD1	CDKN1A	TMX1	SEC22C		TNPO2
BEGAIN	ICMT	GEMIN7	CDV3	TNKS2	SEC23A		TPK1
BEND4	ICOS	GHR	CEBPD	TNPO2	SEC61A2		TPM3
BIN3	IDH2	GIPC1	CEP135	TPK1	SEMA3A		TPM4
BLOC1S5	IGDCC3	GK5	CEP164	TPM3	SEMA6B		TPPP
BLOC1S6	IGDCC4	GLRX	CERCAM	TPM4	SEPT7		TRANK1
BMP5	IGF1R	GNAL	CFL2	TPPP	SETD3		TRIM2
BRWD3	IGF2BP1	GNG5	CHD7	TRANK1	SGK3		TSPAN4
BSND	IGF2BP2	GNPTAB	CHRD	TRIM2	SH2B3		TTR
BTBD3	IGF2BP3	GNS	CHRNA7	TSPAN4	SH3RF1		TWF1
BTBD9	IGLON5	GOLGA4	CHSY3	TTR	SHOC2		UBE2H
BTF3L4	IGSF1	GOLGA7	CHUK	TWF1	SIRT1		UBR5
BTG2	IKBKAP	GPATCH3	CLASP2	UBE2H	SIX1		UNC119B
BZW1	IKBKE	GPCPD1	CLDN12	UBR5	SKIL		USP33
BZW2	IL10	GPR132	CLP1	UNC119B	SKP2		UST
C11orf84	IL13	GPR137	CNTRL	USP33	SLC22A5		UTRN
C15orf39	IMPG2	GPR156	COIL	UST	SLC25A34		VAMP2
C15orf41	INPP5A	GPR157	COL14A1	UTRN	SLC29A3		VAMP4
C19orf47	IQCB1	GPR26	COL15A1	VAMP2	SLC35D3		VASP
C20orf194	IRS2	GPR61	COL1A1	VASP	SLC35F1		VPS45
C2orf88	ISLR	GPR63	COL1A2	VPS45	SLC35F4		WDR1
C3orf52	ITGB3	GREB1L	COL24A1	WDR1	SLC41A2		WDR48
C5orf51	ITGB8	GRID2IP	COL27A1	WDR48	SLC5A11		WDR61
C8orf58	KCNC1	GRPEL2	COL4A1	WDR61	SLC6A9		XPO6
CACFD1	KCNC2	GSG1L	COL4A2	XPO6	SLC7A10		YPEL2
CACNB4	KCNJ11	GTF2I	COL4A6	YPEL2	SMAD1		YRDC
CACNG4	KCNJ3	GXYLT1	COL9A1	YRDC	SMAP1		YWHAQ
CALM1	KCNQ4	GYG2	COL9A3	YWHAQ	SMIM14		YWHAZ
CALN1	KCTD10	HABP4	CPA4	YWHAZ	SNAI1		ZBTB8A
CANT1	KCTD16	HAND1	CPD	ZBTB8A	SNAPIN		ZC2HC1C
CAPN3	KCTD17	HAS2	CPEB1	ZC2HC1C	SNX10		ZMAT3
CASP3	KCTD21	HBEGF	CPEB2	ZMAT3	SNX16		ZNF148
CASP5	KDM3A	HDX	CPEB4	ZNF148	SOCS1		ZNF26
CBX2	KIAA1161	HECTD2	CPED1	ZNF26	SOCS3		ZNF280C
CCDC144A	KIAA1958	HIC1	CPSF4	ZNF280C	SOCS6		ZNF281
CCDC71L	KIAA2022	HIC2	CRCT1	ZNF281	SOS1		ZNF580
CCL3	KIF2A	HIF3A	CRTAP	ZNF580	SOX4		ZNF597
CCL3L1	KLF9	HMGA1	CRY2	ZNF597	SOX9		ZNF800
CCL3L3	KLHDC8B	HMGA2	CTDSPL2	ZNF800	SPHKAP		ABCC8
CCL7	KLHL13	HOOK1	CTNS	ABCC8	SRSF7		ANKRD1
CCNF	KLHL23	HOXB1	CTPS1	AKIRIN2	SSBP2		AQP4
CCNJ	KLHL31	HOXC11	CXorf36	ANKRD1	SSR3		B3GAT1
CCNJL	KLK10	HOXD1	CYB561D1	AQP4	STAC		BMP10
CCNY	KPNA4	HS2ST1	CYP19A1	ATP5G3	STIM2		C16orf87
CCSAP	KPNA5	HSPE1-MOB4	CYP46A1	B3GAT1	STK39		C2orf49
CD200R1	KREMEN1	HTR1E	DAGLA	BMP10	STRIP1		C7orf55-LUC7L2
CD86	LBH	ICMT	DAPK1	C16orf87	STX2		CBX3
CDC25A	LBR	ICOS	DCAF15	C2orf49	SURF4		CCDC178
CDC34	LCOR	IDH2	DCUN1D2	C7orf55-LUC7L2	SYNGR3		CD81
CDC42SE1	LDB1	IGDCC3	DDI2	CBX3	TAF4B		CDKN2B
CDCA8	LGR4	IGDCC4	DDX19A	CCDC178	TASP1		CHODL
CDH22	LIMD1	IGF2BP1	DDX19B	CD81	TBC1D10B		CMIP
CDKN1A	LIMD2	IGF2BP2	DDX26B	CDKN2B	TBPL1		COG3
CDV3	LIMK2	IGF2BP3	DHX57	CHODL	TCF7		COQ10B
CEBPD	LIN28A	IGLON5	DIAPH2	CMIP	TEX2		CPNE8
CEP135	LIN28B	IGSF1	DKK3	COG3	TFDP1		CRISPLD1
CEP164	LIPH	IKBKAP	DLGAP4	COQ10B	TIA1		CTH
CERCAM	LIPT2	IKBKE	DLST	CPNE8	TMCC1		DFNA5
CFL2	LMX1A	IL10	DMP1	CRISPLD1	TMED2		DLX5
CHD7	LOR	IL13	DNAJB9	CTH	TMEFF1		ELAVL3
CHRD	LOXL4	IMPG2	DPH1	DFNA5	TMEM106B		EWSR1
CHRNA7	LPGAT1	INPP5A	DPH3	DLX5	TMEM121		FAM160B1
CHSY3	LRIG2	IQCB1	DPP3	EIF4G2	TMEM170B		FAM168B
CHUK	LRIG3	IRS2	DPYSL3	ELAVL3	TMEM181		FAM188A
CLASP2	LRRC20	ISLR	DTX2	EWSR1	TMEM229A		FBXO45
CLDN12	LRRC8B	ITGB3	DTX4	FAM160B1	TMEM87A		FOXG1
CLP1	LSM11	ITGB8	DUSP1	FAM168B	TRAF3IP2		FSTL1
CNTRL	LUC7L3	KCNC1	DUSP16	FAM188A	TRIM23		FZD2
COIL	LYVE1	KCNC2	DUSP22	FBXO45	TRO		GPCPD1
COL14A1	MAP3K13	KCNJ11	DUSP4	FOXG1	TRPM7		GPR34
COL15A1	MAP3K2	KCNJ3	DUSP9	FSTL1	TTC39A		GPX8
COL1A1	MAP4K3	KCNQ4	DYRK1A	FZD2	TTLL7		GRID1
COL1A2	MAPK6	KCTD10	E2F2	GPCPD1	TTPA		GRIP1
COL24A1	MARCH9	KCTD16	E2F5	GPR34	TUBGCP3		GTF2B
COL27A1	MARS2	KCTD17	E2F6	GPX8	TUSC3		INSIG2
COL4A1	MBTPS2	KCTD21	EDEM3	GRID1	TVP23B		IPO7
COL4A2	MDM4	KDM3A	EDN1	GRIP1	TWF1		JAM3
COL4A6	MED28	KIAA1161	EEA1	GTF2B	TXNDC5		KCNAB3
COL9A1	MED6	KIAA1958	EEF2K	INSIG2	UBAC1		LPAR1
COL9A3	MED8	KIAA2022	EFHD2	IPO7	UBE2D3		LUC7L2
CPA4	MEF2D	KIF2A	EGLN2	IQCJ-SCHIP1	UBE2F		MAEA
CPD	MEIS2	KLF9	EIF4G2	JAM3	UBE2I		MAP7D1
CPEB1	MESDC1	KLHDC8B	ELF4	KCNAB3	UBE2J1		MAPK14
CPEB2	MFSD4	KLHL13	ELOVL4	KIF13A	UBE2V2		MAPRE1
CPEB4	MGA	KLHL23	EMB	LPAR1	UCP3		MARK1
CPED1	MIB1	KLHL31	EPHA3	LUC7L2	USP45		MASTL
CPSF4	MIEF1	KLK10	EPHA4	MAEA	USP48		METAP1
CRCT1	MIOS	KPNA4	ERCC4	MAP7D1	VAPA		MEX3B
CRTAP	MLLT10	KPNA5	ERGIC1	MAPK14	VAT1L		MSRB3
CRY2	MMP11	KREMEN1	ESPL1	MAPRE1	VIM		NDFIP1
CTDSPL2	MOB4	LBH	ETNK2	MARK1	VIP		NOV
CTNS	MSI2	LBR	FAM103A1	MASTL	VKORC1L1		NOVA1
CTPS1	MSN	LCOR	FAM118A	METAP1	VOPP1		NREP
CXorf36	MTUS1	LDB1	FAM135A	MEX3B	VPS26B		NUDT10
CYB561D1	MXD1	LGR4	FAM189A1	MSRB3	WDR44		PARD6B
CYP19A1	MYCBP	LIMD1	FAM214B	NDFIP1	WDR82		PAXBP1
CYP46A1	MYCN	LIMD2	FAM222B	NOV	WWP1		PCF11
DAGLA	MYO1F	LIMK2	FAS	NOVA1	YBX1		PEX5
DAPK1	NAA20	LIN28A	FBXO32	NREP	YPEL2		PPAP2B
DCAF15	NAT8L	LIN28B	FKRP	NUDT10	YPEL5		PPIH
DCUN1D2	NDST2	LIPH	FNDC3A	PARD6B	YTHDC1		PPP2R5A
DDI2	NEFM	LIPT2	FNIP1	PAXBP1	YWHAZ		PPTC7
DDX19A	NEK3	LMX1A	FNIP2	PCF11	ZBTB11		PRDM12
DDX19B	NEK9	LOR	FOXP2	PEX5	ZBTB18		PRKACB
DDX26B	NGF	LOXL4	FRMD4B	PPAP2B	ZDHHC21		RASL11B
DHX57	NHLRC2	LPGAT1	FSD2	PPIH	ZFAND5		RHOQ
DIAPH2	NHLRC3	LRIG2	FZD3	PPP2R5A	ZFC3H1		RNF135
DKK3	NID2	LRIG3	FZD4	PPTC7	ZNF200		RTN4
DLGAP4	NIPAL4	LRRC20	GABRA6	PRDM12	ZNF280B		SCO1
DLST	NKD1	LSM11	GALC	PRKACB	ZNF382		SLAIN1
DMP1	NKIRAS2	LUC7L3	GALE	RASL11B	ZNF521		SLC16A1
DNAJB9	NME4	LYVE1	GALNT15	RHOQ	ZNF608		SLC35A2
DPH1	NME6	MAP3K13	GALNT2	RNF135	ZNRF1		SNN
DPH3	NOVA1	MAP3K2	GAN	RTN4	ZPBP2		STARD13
DPP3	NPEPL1	MAP4K3	GAS7	SCHIP1	AAK1		STRN3
DPYSL3	NR6A1	MAPK6	GATM	SCO1	ADAMTSL3		TCF12
DTX2	NRAS	MARCH9	GCNT4	SLAIN1	AJUBA		TIMM23
DTX4	NRK	MARS2	GDF6	SLC16A1	ALKBH5		TLX2
DUSP1	NSMCE2	MBTPS2	GDPD1	SLC35A2	ANAPC15		TMPRSS2
DUSP16	NXT2	MDM4	GEMIN7	SNN	ANKFY1		TTK
DUSP22	ONECUT3	MED28	GHR	STARD13	ANKRD13A		UBE2D3
DUSP4	OSBPL3	MED6	GIPC1	TCF12	AP2M1		UBE2E1
DUSP9	OSMR	MED8	GK5	TIMM23	ARHGAP19		UPRT
DYRK1A	OSTF1	MEF2D	GLRX	TLX2	ARHGEF12		VSX2
E2F2	P2RX1	MEIS2	GNAL	TMPRSS2	ARHGEF15		VWC2L
E2F5	P4HA2	MESDC1	GNG5	TTK	ARMC1		XKRX
E2F6	PALD1	MFSD4	GNPTAB	UBE2D3	ATOH8		ZNF804A
EDEM3	PALM3	MGA	GNS	UBE2E1	ATP5F1
EDN1	PANX2	MIB1	GOLGA4	UPRT	ATXN1
EEA1	PAPPA	MIEF1	GOLGA7	VSX2	BAK1
EEF2K	PARD6B	MIOS	GPATCH3	VWC2L	BAZ2A
EFHD2	PARM1	MLLT10	GPR132	XKRX	BCL2L2
EGLN2	PBX1	MMP11	GPR137	ZNF804A	C18orf32
ELF4	PBX2	MOB4	GPR156		CALB1
ELOVL4	PBX3	MSI2	GPR157		CALM1
EMB	PCDH19	MSN	GPR26		CAPRIN1
EPHA3	PCDH20	MTUS1	GPR63		CBX7
EPHA4	PCGF3	MXD1	GREB1L		CCND1
ERCC4	PCTP	MYCBP	GRID2IP		CD34
ERGIC1	PDE12	MYCN	GRPEL2		CLOCK
ESPL1	PDGFB	MYO1F	GSG1L		CLSTN1
ETNK2	PDHB	NAA20	GTF2I		CNBP
FAM103A1	PDP2	NAT8L	GXYLT1		CNOT6
FAM118A	PDPR	NDST2	GYG2		CTDSPL2
FAM135A	PEG10	NEFM	HABP4		CXXC4
FAM189A1	PEX11B	NEK3	HAND1		DAAM2
FAM214B	PGRMC1	NEK9	HAS2		DBN1
FAM222B	PI4K2B	NGF	HBEGF		DCAF7
FAS	PIAS4	NHLRC2	HDX		DLEU7
FBXO32	PIGA	NHLRC3	HECTD2		DYNLL2
FKRP	PIGU	NID2	HIC1		E2F6
FNDC3A	PITPNM3	NIPAL4	HIC2		EBAG9
FNIP1	PKIA	NKD1	HIF3A		EN2
FNIP2	PKN2	NKIRAS2	HMGA1		EPHA10
FOXP2	PLA2G15	NME4	HMGA2		ERBB2IP
FRMD4B	PLA2G3	NME6	HOOK1		ERBB4
FSD2	PLD3	NOVA1	HOXB1		ETS1
FZD3	PLEKHA8	NPEPL1	HOXC11		ETV1
FZD4	PLEKHG7	NRAS	HOXD1		FAIM2
GABRA6	PLEKHH1	NRK	HS2ST1		FAM131B
GALC	PLEKHO1	NSMCE2	HSPE1-MOB4		FAM84A
GALE	PLXNC1	NXT2	HTR1E		FAT4
GALNT15	PLXND1	ONECUT3	ICMT		FHDC1
GALNT2	PMAIP1	OSBPL3	ICOS		FLI1
GAN	POGLUT1	OSMR	IDH2		FOCAD
GAS7	POGZ	OSTF1	IGDCC3		GDF11
GATM	POLR2D	P2RX1	IGF2BP1		GDPD5
GCNT4	POLR3D	P4HA2	IGF2BP2		GPR146
GDF6	POTEG	PALD1	IGF2BP3		GPR27
GDPD1	POTEM	PALM3	IGLON5		GRB7
GEMIN7	POU6F2	PANX2	IKBKAP		GREM1
GHR	PPAPDC2	PAPPA	IKBKE		GSG1L
GIPC1	PPARGC1B	PARD6B	IL10		GSR
GK5	PPP1R16B	PARM1	IL13		HEG1
GLRX	PPP2R2A	PBX1	IMPG2		HELZ
GNAL	PPP3CA	PBX2	INPP5A		HOXD13
GNG5	PQLC2	PBX3	IQCB1		HYI
GNPTAB	PRDM1	PCDH19	IRS2		IGFBP5
GNS	PRDM5	PCDH20	ISLR		IL17RD
GOLGA4	PRKAA2	PCGF3	ITGB3		ING1
GOLGA7	PRKAB2	PCTP	ITGB8		ING5
GPATCH3	PRKAR2A	PDE12	KCNC1		INO80
GPR132	PRPF38B	PDGFB	KCNC2		IRF2BPL
GPR137	PRR18	PDHB	KCNJ11		JMY
GPR156	PRRX1	PDP2	KCNJ3		KCNE1
GPR157	PRSS22	PDPR	KCNQ4		KCNJ2
GPR26	PSORS1C2	PEG10	KCTD10		KDM5C
GPR63	PTAFR	PEX11B	KCTD17		KIT
GREB1L	PTPRD	PGRMC1	KCTD21		KLF7
GRID2IP	PTPRU	PI4K2B	KDM3A		KLHL2
GRPEL2	PXMP4	PIAS4	KIAA1161		KMT2E
GSG1L	PXT1	PIGA	KIAA1958		KRAS
GTF2I	QARS	PIGU	KIAA2022		LAMC1
GXYLT1	RAB11FIP4	PITPNM3	KIF2A		LAMC2
GYG2	RAB15	PKIA	KLF9		LAMP2
HABP4	RAB40C	PKN2	KLHDC8B		LRP4
HAND1	RAG1	PLA2G15	KLHL13		LRRC8A
HAS2	RALB	PLA2G3	KLHL23		LUC7L3
HBEGF	RASL10B	PLD3	KLHL31		MAP3K3
HDX	RB1	PLEKHA8	KLK10		MCL1
HECTD2	RBFOX1	PLEKHG7	KPNA4		MED14
HIC1	RBFOX2	PLEKHH1	KREMEN1		MMP16
HIC2	RBMS1	PLEKHO1	LBH		MMP19
HIF3A	RCN1	PLXNC1	LBR		MOCS2
HMGA1	RDH10	PLXND1	LCOR		MRPL43
HMGA2	RDX	PMAIP1	LDB1		MSANTD2
HOOK1	RFX6	POGLUT1	LGR4		MYCN
HOXB1	RGAG1	POGZ	LIMD1		MYLK
HOXC11	RGS16	POLR2D	LIMD2		NOVA1
HOXD1	RGS17	POLR3D	LIMK2		NRIP1
HS2ST1	RICTOR	POTEG	LIN28A		NSF
HSPE1-MOB4	RIOK3	POTEM	LIN28B		NT5DC3
HTR1E	RNF165	POU6F2	LIPH		NT5E
ICMT	RNF20	PPAPDC2	LIPT2		OSMR
ICOS	RNF38	PPARGC1B	LMX1A		PAK4
IDH2	RNF44	PPP1R16B	LOR		PCDH1
IGDCC3	RNF7	PPP2R2A	LOXL4		PET117
IGF2BP1	RORC	PQLC2	LPGAT1		PLAG1
IGF2BP2	RPUSD2	PRDM1	LRIG2		PLAU
IGF2BP3	RRM2	PRDM5	LRIG3		PLXNC1
IGLON5	RRP1B	PRKAA2	LRRC20		POLR2J2
IKBKAP	RSPO2	PRKAB2	LSM11		PPARGC1A
IKBKE	RTCA	PRKAR2A	LUC7L3		PPP2R5C
IL10	RUFY3	PRPF38B	LYVE1		PRR14L
IL13	RUNX1T1	PRR18	MAP3K2		PSEN1
IMPG2	S100A8	PRRX1	MAP4K3		PTBP1
INPP5A	SALL3	PRSS22	MAPK6		PTEN
IQCB1	SALL4	PSORS1C2	MARCH9		RFFL
IRS2	SAMD12	PTAFR	MARS2		RGL1
ISLR	SBK1	PTPRD	MBTPS2		RGS9BP
ITGB3	SCD	PTPRU	MDM4		RNF222
ITGB8	SCN4B	PXMP4	MED28		RPS21
KCNC1	SCYL3	PXT1	MED6		RSF1
KCNC2	SDK1	QARS	MED8		RUNX1T1
KCNJ11	SEC14L1	RAB11FIP4	MEF2D		SEPN1
KCNJ3	SEC16B	RAB15	MEIS2		SF3B1
KCNQ4	SEC31B	RAB40C	MESDC1		SIAH1
KCTD10	SECISBP2L	RAG1	MFSD4		SKAP2
KCTD17	SEMA4C	RALB	MGA		SLC10A6
KCTD21	SEMA4G	RASL10B	MIB1		SLC15A1
KDM3A	SENP2	RB1	MIEF1		SLC16A6
KIAA1161	SENP5	RBFOX1	MIOS		SLC23A2
KIAA1958	SH2B3	RBFOX2	MLLT10		SLC30A9
KIAA2022	SKIDA1	RBMS1	MMP11		SLC39A5
KIF2A	SKIL	RCN1	MOB4		SNX27
KLF9	SLC12A9	RDH10	MSI2		SOS2
KLHDC8B	SLC16A14	RDX	MSN		SOX5
KLHL13	SLC1A4	RFX6	MTUS1		SP8
KLHL23	SLC20A1	RGAG1	MXD1		SPECC1L
KLHL31	SLC25A18	RGS16	MYCBP		SPOPL
KLK10	SLC25A24	RGS17	MYCN		SRSF2
KPNA4	SLC25A27	RICTOR	MYO1F		SRSF6
KREMEN1	SLC25A32	RIOK3	NAA20		ST6GALNAC5
LBH	SLC25A4	RNF165	NAT8L		STMN1
LBR	SLC2A12	RNF20	NDST2		STX16
LCOR	SLC30A1	RNF38	NEFM		SYT1
LDB1	SLC30A4	RNF44	NEK3		TAOK1
LGR4	SLC30A6	RNF7	NEK9		TBL1XR1
LIMD1	SLC35D2	RORC	NGF		TBX20
LIMD2	SLC4A4	RPUSD2	NHLRC2		TCEA2
LIMK2	SLC52A3	RRM2	NHLRC3		TCF4
LIN28A	SLC5A6	RRP1B	NID2		TESK2
LIN28B	SLC5A9	RSPO2	NIPAL4		TGFB2
LIPH	SLC6A1	RTCA	NKD1		TGFBR3
LIPT2	SLC6A15	RUFY3	NKIRAS2		TMEM260
LMX1A	SLC6A5	RUNX1T1	NME4		TMEM30A
LOR	SLC8A2	S100A8	NME6		TNFRSF21
LOXL4	SLC9A9	SALL3	NOVA1		TP53RK
LPGAT1	SMARCAD1	SALL4	NPEPL1		TPM2
LRIG2	SMC1A	SAMD12	NRAS		UBP1
LRIG3	SMCR8	SBK1	NRK		ZC3H11A
LRRC20	SMIM3	SCD	NSMCE2		ZFP41
LSM11	SMUG1	SCN4B	NXT2		ZFYVE26
LUC7L3	SNAP23	SCYL3	ONECUT3		ZNF248
LYVE1	SNN	SDK1	OSBPL3		ZNF385B
MAP3K2	SNX30	SEC14L1	OSMR		ZNF618
MAP4K3	SOCS1	SEC16B	OSTF1		APBB2
MAPK6	SOCS4	SEC31B	P2RX1		ATP2C1
MARCH9	SOX13	SECISBP2L	P4HA2		BHLHB9
MARS2	SP8	SEMA4C	PALD1		C11orf31
MBTPS2	SPIRE1	SEMA4G	PALM3		CAPN3
MDM4	SPRYD4	SENP2	PANX2		CCDC64
MED28	SREK1IP1	SENP5	PAPPA		CCNG1
MED6	ST3GAL1	SH2B3	PARD6B		CCR4
MED8	STAB2	SKIDA1	PARM1		CD40LG
MEF2D	STARD3NL	SKIL	PBX1		CPEB3
MEIS2	STEAP3	SLC12A9	PBX2		CRIPT
MESDC1	STK40	SLC16A14	PBX3		CXCL1
MFSD4	STOX2	SLC1A4	PCDH19		CXCL2
MGA	STRBP	SLC20A1	PCDH20		CYCS
MIB1	STX17	SLC25A18	PCGF3		DDHD1
MIEF1	STX3	SLC25A24	PCTP		DENND6A
MIOS	SUCLG2	SLC25A27	PDGFB		DHFR
MLLT10	SULF2	SLC25A32	PDHB		ERCC6L
MMP11	SURF4	SLC25A4	PDP2		FGF14
MOB4	SWT1	SLC2A12	PDPR		GBP1
MSI2	SYNCRIP	SLC30A1	PEG10		GBP3
MSN	SYT1	SLC30A4	PEX11B		GFRA1
MTUS1	SYT2	SLC30A6	PGRMC1		GPR137C
MXD1	TAB2	SLC35D2	PI4K2B		HNRNPDL
MYCBP	TARBP2	SLC4A4	PIAS4		HSPA9
MYCN	TBKBP1	SLC52A3	PIGA		IARS2
MYO1F	TBX5	SLC5A6	PIGU		IL6ST
NAA20	TEAD3	SLC5A9	PITPNM3		IRS2
NAT8L	TECPR2	SLC6A1	PKIA		KLHL7
NDST2	TET3	SLC6A15	PKN2		LEP
NEFM	TGDS	SLC6A5	PLA2G15		LINGO2
NEK3	TGFBR1	SLC8A2	PLA2G3		MCTP1
NEK9	TGFBR3	SLC9A9	PLD3		MDH2
NGF	THAP9	SMARCAD1	PLEKHA8		MED1
NHLRC2	THBS1	SMC1A	PLEKHG7		MPP7
NHLRC3	THRA	SMCR8	PLEKHH1		MRPL18
NID2	THRSP	SMIM3	PLEKHO1		MTMR4
NIPAL4	TIMM17B	SMUG1	PLXNC1		NAA50
NKD1	TMC7	SNAP23	PLXND1		NDP
NKIRAS2	TMEM110	SNN	PMAIP1		NFATC2IP
NME4	TMEM143	SNX30	POGLUT1		NFIB
NME6	TMEM2	SOCS1	POGZ		NKD1
NPEPL1	TMEM234	SOCS4	POLR2D		NYAP2
NRK	TMEM255A	SOX13	POLR3D		PAK7
NSMCE2	TMEM26	SP8	POTEG		PCED1A
NXT2	TMEM41A	SPIRE1	POTEM		PSMD5
ONECUT3	TMEM65	SPRYD4	POU6F2		PSMD9
OSBPL3	TMOD2	SREK1IP1	PPAPDC2		PURA
OSMR	TMPPE	ST3GAL1	PPARGC1B		RAB18
OSTF1	TMPRSS2	STAB2	PPP1R16B		RASSF5
P2RX1	TNFRSF1B	STARD3NL	PPP2R2A		RAVER2
P4HA2	TNFSF9	STEAP3	PQLC2		RCOR1
PALD1	TP53	STK40	PRDM1		SC5D
PALM3	TRABD	STOX2	PRDM5		SESTD1
PANX2	TRANK1	STRBP	PRKAA2		SLC25A14
PAPPA	TRIB1	STX17	PRKAB2		SLC39A8
PARD6B	TRIM17	STX3	PRKAR2A		SMIM10
PARM1	TRIM41	SUCLG2	PRPF38B		SRRM2
PBX1	TRIM71	SULF2	PRR18		STC2
PBX2	TSC1	SURF4	PRRX1		TAP1
PBX3	TSC22D2	SWT1	PRSS22		TMUB2
PCDH19	TSPAN18	SYNCRIP	PSORS1C2		TTC14
PCDH20	TSPEAR	SYT1	PTAFR		UBE2E3
PCGF3	TTC31	SYT2	PTPRD		ZKSCAN1
PCTP	TTL	TAB2	PTPRU		ZMPSTE24
PDGFB	TTLL4	TARBP2	PXMP4		ZNF250
PDHB	TXLNA	TBKBP1	PXT1		ALX1
PDP2	UBE2G2	TBX5	QARS		CCDC140
PDPR	UFM1	TEAD3	RAB11FIP4		CCDC91
PEG10	UGCG	TECPR2	RAB15		CDK5R1
PEX11B	UHRF2	TET3	RAB40C		CENPK
PGRMC1	ULK2	TGDS	RAG1		CHIC2
PI4K2B	UNC5A	TGFBR1	RALB		CHSY1
PIAS4	USP21	TGFBR3	RASL10B		CORO2B
PIGA	USP38	THAP9	RB1		COX5A
PIGU	USP44	THBS1	RBFOX1		CPEB4
PITPNM3	USP47	THRA	RBFOX2		DAW1
PKIA	USP6	THRSP	RBMS1		DLL1
PKN2	UTRN	TIMM17B	RCN1		DNAJB1
PLA2G15	VASH2	TMC7	RDH10		DPP8
PLA2G3	VAV3	TMEM110	RDX		FBXO3
PLD3	VGLL3	TMEM143	RFX6		HSDL2
PLEKHA8	VPS26B	TMEM2	RGAG1		KCNRG
PLEKHG7	VSNL1	TMEM234	RGS16		NKX6-1
PLEKHH1	VSTM5	TMEM255A	RGS17		NOL4
PLEKHO1	WARS2	TMEM26	RICTOR		NPR3
PLXNC1	WASL	TMEM41A	RIOK3		NUP35
PLXND1	WNK3	TMEM65	RNF20		NXF1
PMAIP1	WNT9A	TMOD2	RNF38		OLIG3
POGLUT1	WNT9B	TMPPE	RNF44		PAQR8
POGZ	XK	TMPRSS2	RNF7		PIK3CB
POLR2D	XKR4	TNFRSF1B	RORC		PSMA4
POLR3D	XKR7	TNFSF9	RPUSD2		PTPRD
POTEG	XRN1	TP53	RRM2		RMI1
POTEM	YBX2	TRABD	RRP1B		SLC17A7
POU6F2	YPEL2	TRANK1	RSPO2		SLC38A11
PPAPDC2	YY1	TRIM17	RTCA		SNX18
PPARGC1B	ZBTB16	TRIM41	RUFY3		SOCS2
PPP1R16B	ZBTB26	TRIM71	RUNX1T1		STRN3
PPP2R2A	ZBTB39	TSC1	S100A8		SUCNR1
PQLC2	ZBTB5	TSC22D2	SALL3		SYS1
PRDM1	ZBTB8B	TSPAN18	SALL4		VAMP4
PRDM5	ZC3H10	TSPEAR	SAMD12		ZNF688
PRKAA2	ZC3H3	TTC31	SBK1
PRKAB2	ZC3HAV1L	TTL	SCD
PRKAR2A	ZFYVE26	TTLL4	SCN4B
PRPF38B	ZNF10	TXLNA	SCYL3
PRR18	ZNF200	UBE2G2	SDK1
PRRX1	ZNF202	UFM1	SEC14L1
PRSS22	ZNF275	UGCG	SEC16B
PSORS1C2	ZNF280B	UHRF2	SEC31B
PTAFR	ZNF341	ULK2	SECISBP2L
PTPRD	ZNF391	UNC5A	SEMA4C
PTPRU	ZNF451	USP21	SEMA4G
PXMP4	ZNF473	USP38	SENP2
PXT1	ZNF512B	USP44	SENP5
QARS	ZNF516	USP47	SH2B3
RAB11FIP4	ZNF583	USP6	SKIDA1
RAB15	ZNF641	UTRN	SKIL
RAB40C	ZNF689	VASH2	SLC12A9
RAG1	ZNF697	VAV3	SLC16A14
RALB	ZNF70	VGLL3	SLC1A4
RASL10B	ZNF710	VPS26B	SLC20A1
RB1	ZNF774	VSNL1	SLC25A18
RBFOX1	ZNF784	VSTM5	SLC25A24
RBFOX2	ZNF879	WARS2	SLC25A27
RBMS1	ZPLD1	WASL	SLC25A32
RCN1	ACAP3	WNK3	SLC25A4
RDH10	APBA1	WNT9A	SLC2A12
RDX	ATG16L1	WNT9B	SLC30A1
RFX6	BACE2	XK	SLC30A4
RGAG1	LINGO1	XKR4	SLC30A6
RGS16	MEX3A	XKR7	SLC35D2
RGS17	PARP8	XRN1	SLC4A4
RICTOR	SPRED3	YBX2	SLC52A3
RIOK3	TNIK	YPEL2	SLC5A6
RNF20	WDR37	YY1	SLC5A9
RNF38	ADAMTS15	ZBTB16	SLC6A1
RNF44	CBFA2T3	ZBTB26	SLC6A15
RNF7	CCND1	ZBTB39	SLC8A2
RORC	CGNL1	ZBTB5	SLC9A9
RPUSD2	EOGT	ZBTB8B	SMARCAD1
RRM2	FAM84B	ZC3H10	SMC1A
RRP1B	FBXO30	ZC3H3	SMCR8
RSPO2	GABPA	ZC3HAV1L	SMIM3
RTCA	INSR	ZFYVE26	SMUG1
RUFY3	MBTD1	ZNF10	SNAP23
RUNX1T1	NUP155	ZNF200	SNN
S100A8	SRGAP3	ZNF202	SNX30
SALL3	STXBP5	ZNF275	SOCS1
SALL4	YTHDF3	ZNF280B	SOCS4
SAMD12	ABHD14A	ZNF341	SOX13
SBK1	ABHD17B	ZNF391	SP8
SCD	ABL2	ZNF451	SPIRE1
SCN4B	ADD3	ZNF473	SPRYD4
SCYL3	AHCYL1	ZNF512B	SREK1IP1
SDK1	ASAP3	ZNF516	ST3GAL1
SEC14L1	ATG2B	ZNF583	STAB2
SEC16B	ATP11C	ZNF641	STARD3NL
SEC31B	ATP6V1A	ZNF689	STEAP3
SECISBP2L	BLMH	ZNF697	STK40
SEMA4C	BMPR1A	ZNF70	STOX2
SEMA4G	BRD2	ZNF710	STRBP
SENP2	C1orf74	ZNF774	STX17
SENP5	CBFB	ZNF784	STX3
SH2B3	CCDC36	ZNF879	SUCLG2
SKIDA1	CCDC58	ZPLD1	SULF2
SKIL	CHEK2	ACAP3	SURF4
SLC12A9	CHST10	APBA1	SWT1
SLC16A14	COX17	ATG16L1	SYNCRIP
SLC1A4	CREBL2	BACE2	SYT1
SLC20A1	CREBZF	LINGO1	SYT2
SLC25A18	CRELD1	MEX3A	TAB2
SLC25A24	CRLF3	PARP8	TARBP2
SLC25A27	CSNK1G3	SPRED3	TBKBP1
SLC25A32	CTGF	TNIK	TEAD3
SLC25A4	DCAKD	WDR37	TECPR2
SLC2A12	DOCK2	ADAMTS15	TET3
SLC30A1	DYRK1B	CBFA2T3	TGDS
SLC30A4	EFS	CCND1	TGFBR1
SLC30A6	EPM2AIP1	CGNL1	TGFBR3
SLC35D2	EVX2	EOGT	THAP9
SLC4A4	FADS6	FAM84B	THBS1
SLC52A3	FAM60A	FBXO30	THRA
SLC5A6	FAR1	GABPA	THRSP
SLC5A9	FOSL2	INSR	TIMM17B
SLC6A1	GDF10	MBTD1	TMC7
SLC6A15	GIGYF2	NUP155	TMEM110
SLC8A2	GLI3	SRGAP3	TMEM143
SLC9A9	GOLM1	STXBP5	TMEM2
SMARCAD1	GPR180	YTHDF3	TMEM234
SMC1A	HHLA2	ABHD14A	TMEM255A
SMCR8	HLA-DQA2	ABHD17B	TMEM26
SMIM3	IGFBP5	ABL2	TMEM41A
SMUG1	ITGA6	ADD3	TMEM65
SNAP23	ITM2B	AHCYL1	TMOD2
SNN	KANK4	ASAP3	TMPPE
SNX30	KCND1	ATG2B	TMPRSS2
SOCS1	KRT80	ATP11C	TNFRSF1B
SOCS4	LIMK1	ATP6V1A	TNFSF9
SOX13	LMO4	BLMH	TP53
SP8	LRP12	BMPR1A	TRABD
SPIRE1	MAB21L1	BRD2	TRANK1
SPRYD4	MAF	C1orf74	TRIM17
SREK1IP1	MAP3K7	CBFB	TRIM41
ST3GAL1	MAPK7	CCDC36	TRIM71
STAB2	MARCKS	CCDC58	TSC1
STARD3NL	MCF2	CHEK2	TSC22D2
STEAP3	MEDAG	CHST10	TSPAN18
STK40	MFAP3	COX17	TSPEAR
STOX2	MOGS	CREBL2	TTC31
STX17	MYO6	CREBZF	TTL
STX3	NECAP1	CRELD1	TTLL4
SUCLG2	NIPSNAP1	CRLF3	TXLNA
SULF2	NPR3	CSNK1G3	UBE2G2
SURF4	OSTN	CTGF	UFM1
SWT1	PC	DCAKD	UGCG
SYNCRIP	PCMT1	DOCK2	UHRF2
SYT1	PDIA6	DYRK1B	ULK2
SYT2	PHF6	EFS	UNC5A
TAB2	PNPO	EPM2AIP1	USP21
TARBP2	PSME4	EVX2	USP38
TBKBP1	QDPR	FADS6	USP44
TEAD3	RBM24	FAM60A	USP47
TECPR2	REEP3	FAR1	USP6
TET3	RNF11	FOSL2	UTRN
TGDS	RSRC2	GDF10	VASH2
TGFBR1	SCAF8	GIGYF2	VAV3
TGFBR3	SERPINE1	GLI3	VGLL3
THAP9	SLC25A15	GOLM1	VPS26B
THBS1	SLC35A4	GPR180	VSNL1
THRA	SLC39A11	HHLA2	VSTM5
THRSP	SMNDC1	HLA-DQA2	WARS2
TIMM17B	SRSF11	IGFBP5	WASL
TMC7	STAC	ITGA6	WNK3
TMEM110	STRN3	ITM2B	WNT9A
TMEM143	STXBP1	KANK4	XK
TMEM2	TARDBP	KCND1	XKR4
TMEM234	TET1	KRT80	XKR7
TMEM255A	THY1	LIMK1	YBX2
TMEM26	TIGD5	LMO4	YPEL2
TMEM41A	TM2D2	LRP12	YY1
TMEM65	TMEM121	MAB21L1	ZBTB16
TMOD2	TMEM134	MAF	ZBTB26
TMPPE	TMEM135	MAP3K7	ZBTB39
TMPRSS2	TNS3	MAPK7	ZBTB5
TNFRSF1B	TPM3	MARCKS	ZBTB8B
TNFSF9	TSC22D3	MCF2	ZC3H10
TP53	TTPA	MEDAG	ZC3H3
TRABD	UBE2E1	MFAP3	ZC3HAV1L
TRANK1	UBE2E3	MOGS	ZFYVE26
TRIM17	UBXN2B	MYO6	ZNF10
TRIM41	UPF2	NECAP1	ZNF200
TRIM71	USP45	NIPSNAP1	ZNF202
TSC1	USP46	NPR3	ZNF275
TSC22D2	VAPB	OSTN	ZNF280B
TSPAN18	ZNF570	PC	ZNF341
TSPEAR	ZSCAN20	PCMT1	ZNF391
TTC31	ABHD6	PDIA6	ZNF451
TTL	ABI3BP	PHF6	ZNF473
TTLL4	ABL1	PNPO	ZNF512B
TXLNA	ACTC1	PSME4	ZNF516
UBE2G2	ACTN1	QDPR	ZNF583
UFM1	ACTR3C	RBM24	ZNF641
UGCG	ACVR1	REEP3	ZNF689
UHRF2	ADAM19	RNF11	ZNF697
ULK2	ADAM22	RSRC2	ZNF70
UNC5A	ADAM9	SCAF8	ZNF710
USP21	ADO	SERPINE1	ZNF774
USP38	ADRA1D	SLC25A15	ZNF784
USP44	ADRA2A	SLC35A4	ZNF879
USP47	AMOTL2	SLC39A11	ZPLD1
USP6	ANKRA2	SMNDC1	ACAP3
UTRN	ANKRD17	SRSF11	APBA1
VASH2	ANO4	STAC	ATG16L1
VAV3	AP2A1	STRN3	BACE2
VGLL3	AP3S1	STXBP1	LINGO1
VPS26B	ARF4	TARDBP	MEX3A
VSNL1	ARID4A	TET1	PARP8
VSTM5	ARL15	THY1	SPRED3
WARS2	ARL4A	TIGD5	TNIK
WASL	ASB3	TM2D2	WDR37
WNK3	ATG5	TMEM121	ADAMTS15
WNT9A	ATL2	TMEM134	CBFA2T3
XK	ATP8A1	TNS3	CCND1
XKR4	AZIN1	TPM3	CGNL1
XKR7	B3GNT5	TSC22D3	EOGT
YBX2	B4GALT6	TTPA	FAM84B
YPEL2	BCL2L11	UBE2E1	FBXO30
YY1	BCOR	UBE2E3	GABPA
ZBTB16	BECN1	UBXN2B	INSR
ZBTB39	BEND7	UPF2	MBTD1
ZBTB5	BNC1	USP45	NUP155
ZBTB8B	BTBD10	USP46	SRGAP3
ZC3H10	C10orf11	VAPB	STXBP5
ZC3H3	C10orf25	ZNF570	YTHDF3
ZC3HAV1L	C4orf19	ZSCAN20	ABHD14A
ZFYVE26	C7orf43	ABHD6	ABHD17B
ZNF10	C8orf4	ABI3BP	ABL2
ZNF200	C8orf44-SGK3	ABL1	ADD3
ZNF202	C9orf72	ACTC1	AHCYL1
ZNF275	CA10	ACTN1	ASAP3
ZNF280B	CACHD1	ACTR3C	ATG2B
ZNF341	CALB2	ACVR1	ATP11C
ZNF391	CALCR	ADAM19	ATP6V1A
ZNF451	CALU	ADAM22	BLMH
ZNF473	CAMK2D	ADAM9	BMPR1A
ZNF512B	CAMK2N1	ADO	BRD2
ZNF516	CAMK2N2	ADRA1D	C1orf74
ZNF583	CAPN5	ADRA2A	CBFB
ZNF641	CAPZA1	AMOTL2	CCDC36
ZNF689	CARF	ANKRA2	CCDC58
ZNF697	CARS	ANKRD17	CHEK2
ZNF70	CAT	ANO4	CHST10
ZNF710	CBX3	AP2A1	COX17
ZNF774	CCDC117	AP3S1	CREBL2
ZNF784	CCDC148	ARF4	CREBZF
ZNF879	CCDC178	ARID4A	CRELD1
ZPLD1	CCDC43	ARL15	CSNK1G3
ACAP3	CCNE2	ARL4A	CTGF
APBA1	CCNK	ASB3	DCAKD
ATG16L1	CCNT2	ATG5	DOCK2
BACE2	CDC37L1	ATL2	DYRK1B
LINGO1	CDCA7	ATP8A1	EFS
MEX3A	CELF3	AZIN1	EPM2AIP1
PARP8	CELF4	B3GNT5	EVX2
SPRED3	CEP76	B4GALT6	FADS6
TNIK	CFDP1	BCL2L11	FAM60A
WDR37	CHD1	BCOR	FAR1
ADAMTS15	CHL1	BECN1	FOSL2
CBFA2T3	CHST1	BEND7	GDF10
CCND1	CHST2	BNC1	GIGYF2
CGNL1	CNTN4	BTBD10	GLI3
EOGT	COL13A1	C10orf11	GOLM1
FAM84B	COL25A1	C10orf25	GPR180
FBXO30	CPNE8	C4orf19	HHLA2
GABPA	CPOX	C7orf43	HLA-DQA2
INSR	CSAD	C8orf4	IGFBP5
MBTD1	CSNK1A1	C8orf44-SGK3	ITGA6
NUP155	CTHRC1	C9orf72	ITM2B
SRGAP3	CUL2	CA10	KANK4
STXBP5	CYB561	CACHD1	KCND1
YTHDF3	CYP24A1	CALB2	KRT80
ABHD14A	CYSLTR1	CALCR	LIMK1
ABHD17B	CYYR1	CALU	LMO4
ABL2	DBF4	CAMK2D	LRP12
ADD3	DCBLD1	CAMK2N1	MAB21L1
AHCYL1	DDAH1	CAMK2N2	MAF
ASAP3	DDIT4	CAPN5	MAPK7
ATG2B	DESI2	CAPZA1	MARCKS
ATP11C	DEXI	CARF	MCF2
ATP6V1A	DGKZ	CARS	MEDAG
BLMH	DLGAP1	CAT	MFAP3
BMPR1A	DLL4	CBX3	MOGS
BRD2	DNAJC13	CCDC117	MYO6
C1orf74	DNAJC25	CCDC148	NECAP1
CBFB	DNAJC25-GNG10	CCDC178	NIPSNAP1
CCDC36	DOCK7	CCDC43	NPR3
CCDC58	DOLPP1	CCNE2	OSTN
CHEK2	EAF1	CCNK	PC
CHST10	EDNRA	CCNT2	PCMT1
COX17	EED	CDC37L1	PDIA6
CREBL2	ELAVL2	CDCA7	PHF6
CREBZF	ELAVL4	CELF3	PNPO
CRELD1	ELMOD2	CELF4	PSME4
CSNK1G3	ELOVL5	CEP76	QDPR
CTGF	ENTHD2	CFDP1	RBM24
DCAKD	EPC1	CHD1	REEP3
DOCK2	EPC2	CHL1	RNF11
DYRK1B	EPG5	CHST1	RSRC2
EFS	ERLIN1	CHST2	SCAF8
EPM2AIP1	ESCO1	CNTN4	SERPINE1
EVX2	EXTL2	COL13A1	SLC25A15
FADS6	FAM104A	COL25A1	SLC35A4
FAM60A	FAM109B	CPNE8	SLC39A11
FAR1	FAM110B	CPOX	SMNDC1
FOSL2	FAM133A	CSAD	SRSF11
GDF10	FAM13C	CSNK1A1	STAC
GIGYF2	FAM214A	CTHRC1	STRN3
GLI3	FAM43A	CUL2	STXBP1
GOLM1	FAM46A	CYB561	TARDBP
GPR180	FAM49A	CYP24A1	TET1
HHLA2	FAM72B	CYSLTR1	THY1
HLA-DQA2	FAM72D	CYYR1	TIGD5
IGFBP5	FAM81A	DBF4	TM2D2
ITGA6	FAM91A1	DCBLD1	TMEM121
ITM2B	FANCF	DDAH1	TMEM134
KANK4	FAP	DDIT4	TNS3
KCND1	FBXL14	DEXI	TPM3
KRT80	FBXO45	DGKZ	TSC22D3
LIMK1	FGF20	DLGAP1	TTPA
LMO4	FKBP3	DLL4	UBE2E1
LRP12	FOXD1	DNAJC13	UBE2E3
MAB21L1	FOXG1	DNAJC25	UBXN2B
MAF	FRZB	DNAJC25-GNG10	UPF2
MAPK7	FUCA1	DOCK7	USP45
MARCKS	FXR1	DOLPP1	VAPB
MCF2	GABRA5	EAF1	ZNF570
MEDAG	GABRB1	EDNRA	ZSCAN20
MFAP3	GALNT3	EED	ABHD6
MOGS	GALNT7	ELAVL2	ABI3BP
MYO6	GALR1	ELAVL4	ABL1
NECAP1	GATA5	ELMOD2	ACTC1
NIPSNAP1	GCLC	ELOVL5	ACTN1
NPR3	GFPT2	ENTHD2	ACTR3C
PC	GJA1	EPC1	ACVR1
PCMT1	GLDC	EPC2	ADAM19
PDIA6	GLUD1	EPG5	ADAM22
PHF6	GLUD2	ERLIN1	ADAM9
PNPO	GMNC	ESCO1	ADO
PSME4	GNA13	EXTL2	ADRA1D
QDPR	GNAI2	FAM104A	ADRA2A
RBM24	GNG10	FAM109B	AMOTL2
REEP3	GNPDA1	FAM110B	ANKRA2
RNF11	GOLGA1	FAM133A	ANKRD17
RSRC2	GPR150	FAM13C	ANO4
SCAF8	GPR75-ASB3	FAM214A	AP2A1
SERPINE1	GRB10	FAM43A	AP3S1
SLC25A15	GSKIP	FAM46A	ARF4
SLC35A4	GTF2H1	FAM49A	ARID4A
SLC39A11	HEPHL1	FAM72B	ARL15
SMNDC1	HIVEP1	FAM72D	ARL4A
SRSF11	HLF	FAM81A	ASB3
STAC	HLX	FAM91A1	ATG5
STRN3	HMGB3	FANCF	ATL2
STXBP1	HOXA11	FAP	ATP8A1
TARDBP	HOXB8	FBXL14	AZIN1
TET1	HTRA3	FBXO45	B3GNT5
THY1	IDH1	FGF20	B4GALT6
TIGD5	IER5	FKBP3	BCL2L11
TM2D2	IL1RAPL2	FOXD1	BCOR
TMEM121	INO80D	FOXG1	BECN1
TMEM134	INSIG2	FRZB	BEND7
TNS3	IP6K3	FUCA1	BNC1
TPM3	IQCG	FXR1	BTBD10
TSC22D3	IRS1	GABRA5	C10orf11
TTPA	IRX4	GABRB1	C10orf25
UBE2E1	ITGA4	GALNT3	C4orf19
UBE2E3	ITGA8	GALNT7	C7orf43
UBXN2B	ITSN1	GALR1	C8orf4
UPF2	JAK1	GATA5	C8orf44-SGK3
USP45	JAKMIP2	GCLC	C9orf72
VAPB	JDP2	GFPT2	CA10
ZNF570	JPH4	GJA1	CACHD1
ZSCAN20	JUNB	GLDC	CALB2
AARS	KCTD8	GLUD1	CALCR
ACOX1	KIAA0101	GLUD2	CALU
ACTC1	KIAA0226L	GMNC	CAMK2D
ADAM10	KIAA2026	GNA13	CAMK2N1
ADAMTSL3	KLF10	GNAI2	CAMK2N2
ADCY3	KLF11	GNG10	CAPN5
ADM	KLHL20	GNPDA1	CAPZA1
AFF1	KMT2C	GOLGA1	CARF
AIDA	KXD1	GPR150	CARS
ANKRD44	LARGE	GPR75-ASB3	CAT
ANP32E	LCLAT1	GRB10	CBX3
ARHGAP29	LGI1	GSKIP	CCDC117
ARHGEF10	LHX5	GTF2H1	CCDC148
ARMC1	LHX8	HEPHL1	CCDC178
ARRDC3	LHX9	HIVEP1	CCDC43
ASPH	LIN7C	HLF	CCNE2
ASPN	LMBR1L	HLX	CCNT2
ATXN3	LRFN2	HMGB3	CDC37L1
AURKA	LRRC17	HOXA11	CDCA7
B3GALT2	LRRC8D	HOXB8	CELF3
BAZ2B	LSM14B	HTRA3	CELF4
BCAT2	LYN	IDH1	CEP76
BCL11B	LYSMD3	IER5	CFDP1
BCL2L11	MAML1	IL1RAPL2	CHD1
BRMS1L	MAN1A2	INO80D	CHL1
BSDC1	MAP3K12	INSIG2	CHST1
BTLA	MAP3K5	IP6K3	CHST2
C11orf24	MBNL1	IQCG	CNTN4
C16orf87	MBNL3	IRS1	COL13A1
C21orf91	MBOAT1	IRX4	COL25A1
C2CD4C	METAP2	ITGA4	CPNE8
C2orf69	MEX3B	ITGA8	CPOX
C5orf24	MFSD11	ITSN1	CSAD
CAMK2A	MIA3	JAK1	CSNK1A1
CBLN4	MICAL1	JAKMIP2	CTHRC1
CCNC	MINOS1	JDP2	CUL2
CD2AP	MINPP1	JPH4	CYB561
CDC27	MKRN3	JUNB	CYP24A1
CDCA7L	MMD	KCTD8	CYSLTR1
CDK5R1	MOV10	KIAA0101	CYYR1
CDKN1C	MSANTD3-TMEFF1	KIAA0226L	DBF4
CEP41	MTDH	KIAA2026	DCBLD1
CHCHD10	MYBL2	KLF10	DDAH1
CHMP7	MZT1	KLF11	DDIT4
CHRM2	NAALADL2	KLHL20	DEXI
CHRM5	NAGPA	KMT2C	DGKZ
CHST1	NDEL1	KXD1	DLGAP1
CHST7	NEUROD1	LARGE	DLL4
CIC	NEUROD6	LCLAT1	DNAJC13
CNEP1R1	NHLH2	LGI1	DNAJC25
CNIH1	NKAIN2	LHX5	DNAJC25-GNG10
CSMD3	NKX2-2	LHX8	DOCK7
CXCL5	NR2F2	LHX9	DOLPP1
CXXC5	NR4A2	LIN7C	EAF1
DAB2IP	NRBF2	LMBR1L	EDNRA
DACT1	NRBP1	LRFN2	EED
DCAF6	NRXN3	LRRC17	ELAVL4
DDX3Y	NUS1	LRRC8D	ELMOD2
DENND4B	OMG	LSM14B	ELOVL5
DNAJB12	ORC2	LYN	ENTHD2
DNAJC27	OVOL1	LYSMD3	EPC1
DNAJC30	OXR1	MAML1	EPC2
DOCK5	P4HA1	MAN1A2	EPG5
DOCK9	PAAF1	MAP3K12	ERLIN1
DPP10	PABPC1L2B	MAP3K5	ESCO1
DPY30	PAPD4	MBNL3	EXTL2
DRGX	PARP16	MBOAT1	FAM104A
DSC2	PCGF5	METAP2	FAM109B
DSCAML1	PDCD10	MEX3B	FAM110B
DSTYK	PDCL	MFSD11	FAM133A
DUS2	PDE5A	MIA3	FAM13C
DUSP10	PDE7A	MICAL1	FAM214A
DUSP5	PDSS1	MINOS1	FAM43A
EDEM1	PEX5L	MINPP1	FAM46A
EFR3A	PFN2	MKRN3	FAM49A
EIF5A2	PGM1	MMD	FAM72B
EN2	PGM3	MOV10	FAM72D
EOMES	PGP	MSANTD3-TMEFF1	FAM81A
ESRP1	PHACTR2	MTDH	FAM91A1
EVI5	PICALM	MYBL2	FANCF
EXOC5	PIGX	MZT1	FAP
FAM110B	PIP4K2A	NAALADL2	FBXL14
FAM110C	PIP4K2B	NAGPA	FBXO45
FAM133B	POLE3	NDEL1	FGF20
FAM150B	POLR3G	NEUROD1	FKBP3
FAM160A2	PON2	NEUROD6	FOXD1
FAM19A1	POP1	NHLH2	FOXG1
FAM20C	PPID	NKAIN2	FRZB
FAM46A	PPIL3	NKX2-2	FUCA1
FBXW7	PPP1R14C	NR2F2	FXR1
FCHO2	PPTC7	NR4A2	GABRA5
FHL2	PRKRIR	NRBF2	GABRB1
FMN2	PRPF40A	NRBP1	GALNT3
FMR1	PSEN2	NRXN3	GALNT7
FNBP4	PSMD7	NUS1	GALR1
FNDC3B	PTP4A1	OMG	GATA5
FOXN2	PTPN13	ORC2	GCLC
FRY	R3HDM1	OVOL1	GFPT2
FUT11	RAB23	OXR1	GJA1
FXR1	RAB27B	P4HA1	GLDC
FZD10	RAB32	PAAF1	GLUD1
G3BP2	RAB38	PABPC1L2B	GLUD2
GAA	RAB4B	PAPD4	GMNC
GABRA3	RAB7A	PARP16	GNA13
GALNT7	RAB8A	PCGF5	GNAI2
GAP43	RABGAP1L	PDCD10	GNG10
GATA2	RAD23B	PDCL	GNPDA1
GDF11	RANBP9	PDE5A	GOLGA1
GFPT2	RAP1B	PDE7A	GPR150
GLRA1	RAP2B	PDSS1	GPR75-ASB3
GLYR1	RAPGEF4	PEX5L	GRB10
GNAQ	RARB	PFN2	GSKIP
GOLGA1	RARG	PGM1	HEPHL1
GOLGA8A	RASA1	PGM3	HIVEP1
GOLGA8J	RASD1	PGP	HLF
GOLGA8M	RCBTB1	PHACTR2	HLX
GOLGA8O	REV1	PICALM	HMGB3
GOLGA8R	RFTN2	PIGX	HOXA11
GPM6A	RHEBL1	PIP4K2A	HOXB8
GPR137C	RNF122	PIP4K2B	HTRA3
GRAMD1B	RNF220	POLE3	IDH1
GRIA1	RNF34	POLR3G	IER5
HAND2	RPRD1A	PON2	IL1RAPL2
HAS3	RRAD	POP1	INO80D
HCN2	RTCB	PPID	INSIG2
HERPUD2	RTN4R	PPIL3	IP6K3
HIPK3	RUNDC3B	PPP1R14C	IQCG
HIVEP1	RUNX2	PPTC7	IRS1
HOXB8	RWDD4	PRKRIR	IRX4
HOXC12	SCAF4	PRPF40A	ITGA4
IBTK	SCN1A	PSEN2	ITGA8
IDH1	SCN9A	PSMD7	JAK1
IKZF4	SDAD1	PTP4A1	JAKMIP2
ING2	SEC22C	PTPN13	JDP2
INSL5	SEC23A	R3HDM1	JPH4
IQGAP2	SEC61A2	RAB23	JUNB
ITGA5	SEMA3A	RAB27B	KCTD8
ITGA8	SEMA6B	RAB32	KIAA0101
ITGAV	SEPT7	RAB38	KIAA0226L
ITPR1	SETD3	RAB4B	KIAA2026
JOSD1	SGK3	RAB7A	KLF10
KALRN	SH3RF1	RAB8A	KLHL20
KAT2B	SHOC2	RABGAP1L	KMT2C
KIAA1024	SIRT1	RAD23B	KXD1
KIAA1109	SIX1	RANBP9	LARGE
KLF2	SLC22A5	RAP1B	LCLAT1
KLF4	SLC25A34	RAP2B	LGI1
KLF6	SLC29A3	RAPGEF4	LHX5
KLHDC10	SLC35D3	RARB	LHX8
KLHL14	SLC35F1	RARG	LHX9
KLHL15	SLC35F4	RASA1	LIN7C
LATS2	SLC41A2	RASD1	LMBR1L
LBX1	SLC5A11	RCBTB1	LRFN2
LHFPL2	SLC6A9	REV1	LRRC17
LMBR1L	SLC7A10	RFTN2	LRRC8D
LMO2	SMAD1	RHEBL1	LSM14B
LRCH1	SMAP1	RNF122	LYN
LURAP1L	SMIM14	RNF220	LYSMD3
LYST	SNAI1	RNF34	MAML1
MAN2A1	SNAPIN	RPRD1A	MAN1A2
MAP2K4	SNX10	RRAD	MAP3K12
MARCH4	SNX16	RTCB	MAP3K5
MBD2	SOCS3	RTN4R	MBNL3
MCOLN2	SOX4	RUNDC3B	MBOAT1
MIA3	SOX9	RUNX2	METAP2
MMD	SPHKAP	RWDD4	MEX3B
MOCS2	SRSF7	SCAF4	MFSD11
MORC3	SSR3	SCN1A	MIA3
MPP1	STIM2	SCN9A	MICAL1
MTA3	STK39	SDAD1	MINOS1
MTHFD2	STRIP1	SEC22C	MINPP1
MTMR9	STX2	SEC23A	MKRN3
MYCBP2	SYNGR3	SEC61A2	MMD
MYLIP	TAF4B	SEMA3A	MOV10
MYLK	TASP1	SEMA6B	MSANTD3-TMEFF1
MYO1B	TBC1D10B	SEPT7	MTDH
NEFH	TBPL1	SETD3	MYBL2
NKX2-3	TCF7	SGK3	MZT1
NKX2-4	TFDP1	SH3RF1	NAALADL2
NPNT	TIA1	SHOC2	NAGPA
NPTN	TMCC1	SIRT1	NDEL1
NSF	TMED2	SIX1	NEUROD1
NSMAF	TMEFF1	SLC22A5	NEUROD6
NSMF	TMEM106B	SLC25A34	NHLH2
NUP43	TMEM170B	SLC29A3	NKAIN2
OAZ3	TMEM181	SLC35D3	NKX2-2
OSBPL5	TMEM229A	SLC35F1	NR2F2
OTUD3	TMEM87A	SLC35F4	NR4A2
PAFAH1B1	TRAF3IP2	SLC41A2	NRBF2
PALLD	TRIM23	SLC5A11	NRBP1
PAPD7	TRO	SLC6A9	NRXN3
PAX3	TRPM7	SLC7A10	NUS1
PAX9	TTC39A	SMAD1	OMG
PCMTD1	TTLL7	SMAP1	ORC2
PCOLCE2	TUBGCP3	SMIM14	OVOL1
PDE10A	TUSC3	SNAI1	OXR1
PDXDC1	TVP23B	SNAPIN	P4HA1
PDZD2	TWF1	SNX10	PAAF1
PEAK1	TXNDC5	SNX16	PABPC1L2B
PER2	UBAC1	SOCS3	PAPD4
PEX5L	UBE2F	SOX4	PARP16
PHTF2	UBE2I	SOX9	PCGF5
PIK3AP1	UBE2J1	SPHKAP	PDCD10
PIK3CB	UBE2V2	SRSF7	PDCL
PKDCC	UCP3	SSR3	PDE5A
PLEKHB2	USP48	STIM2	PDSS1
PPAP2B	VAPA	STK39	PEX5L
PPCS	VAT1L	STRIP1	PFN2
PPP1R12A	VIM	STX2	PGM1
PPP1R12C	VIP	SYNGR3	PGM3
PPP1R37	VKORC1L1	TAF4B	PGP
PRDM13	VOPP1	TASP1	PHACTR2
PRDM15	WDR44	TBC1D10B	PICALM
PRKAR1B	WDR82	TBPL1	PIGX
PTAR1	YBX1	TCF7	PIP4K2A
PTGER4	YPEL5	TFDP1	PIP4K2B
PTPRJ	YTHDC1	TIA1	POLE3
PTPRK	YWHAZ	TMCC1	POLR3G
RAB23	ZBTB11	TMED2	PON2
RABGAP1L	ZBTB18	TMEFF1	POP1
RAP1B	ZDHHC21	TMEM106B	PPID
RASSF3	ZFAND5	TMEM170B	PPIL3
RBM47	ZFC3H1	TMEM181	PPP1R14C
REV3L	ZNF382	TMEM229A	PPTC7
REXO1	ZNF521	TMEM87A	PRKRIR
RFX1	ZNF608	TRAF3IP2	PRPF40A
RGL1	ZNRF1	TRIM23	PSEN2
RGS3	ZPBP2	TRO	PSMD7
RHPN2	ERGIC2	TRPM7	PTP4A1
RNF141	KCNA6	TTLL7	PTPN13
RNF180	MDFI	TUBGCP3	R3HDM1
RNF4	MYO5B	TUSC3	RAB23
ROBO2	RALGPS1	TVP23B	RAB27B
RPL15	SMARCC1	TWF1	RAB32
RPS6KA4	ALKBH5	TXNDC5	RAB38
RRBP1	ARFIP1	UBAC1	RAB4B
RRN3	ARL8B	UBE2F	RAB7A
RSBN1	ARMCX2	UBE2I	RAB8A
S100A2	ARPP19	UBE2J1	RABGAP1L
SCRG1	ASH2L	UBE2V2	RAD23B
SERTAD3	BANP	UCP3	RANBP9
SESN3	CD274	USP48	RAP1B
SGPP1	CDH20	VAPA	RAP2B
SHOX	CDK13	VAT1L	RAPGEF4
SIK1	CNKSR2	VIM	RARB
SIRPA	COPS2	VIP	RARG
SKOR1	DAZAP1	VKORC1L1	RASA1
SLC12A5	DBN1	VOPP1	RASD1
SLC17A6	DDX42	WDR44	RCBTB1
SLC24A3	DHX15	WDR82	REV1
SLC25A51	DLX1	YBX1	RFTN2
SLC2A14	DPY30	YPEL5	RHEBL1
SLC2A3	EIF2B1	YTHDC1	RNF122
SLC32A1	EMC7	YWHAZ	RNF220
SLC37A3	ETFA	ZBTB11	RNF34
SLC4A10	FOXQ1	ZBTB18	RRAD
SLC9A1	FTL	ZDHHC21	RTCB
SLX4	FUS	ZFAND5	RTN4R
SNAPC1	GNAI1	ZFC3H1	RUNDC3B
SOCS5	GRASP	ZNF382	RUNX2
SOSTDC1	HOXA10	ZNF521	RWDD4
SOX11	INSM2	ZNF608	SCAF4
SOX4	IRF6	ZNRF1	SCN1A
SRPR	KCNS3	ZPBP2	SCN9A
SSFA2	KITLG	AEBP2	SDAD1
ST6GAL2	KLF13	ATF2	SEC22C
STK39	KLHDC9	C11orf30	SEC23A
SUN1	KLHL36	CDKN2D	SEC61A2
SUV420H1	LMO3	GK	SEMA3A
SYNDIG1	MDK	MIF	SEMA6B
SYNJ1	MED21	PMM2	SEPT7
TACC2	MYL12A	PSMB8	SETD3
TAGAP	NABP1	S1PR2	SGK3
TBC1D8	NKX2-4	SAMD4B	SH3RF1
TBX20	NPAS2	TBX1	SHOC2
TCF21	PAPD5	ADAM12	SIRT1
TEAD1	PAPOLA	ADAMTS3	SIX1
TEF	PCSK7	AP4E1	SLC22A5
TFAP2E	PHF1	BDP1	SLC25A34
TGIF1	PLEKHA5	CDH20	SLC29A3
TMCC3	PLK3	COTL1	SLC35D3
TMEM229A	POLE4	E2F3	SLC35F1
TMEM87A	POLR1C	ELL2	SLC35F4
TMF1	PPCS	ELMO1	SLC41A2
TOB1	PRKAG2	EPB41	SLC5A11
TOB2	PYGO2	EYA2	SLC6A9
TRAF3	RAC1	FRMD6	SLC7A10
TRAK2	RAD51	GNAO1	SMAD1
TWF1	RAI2	JAKMIP3	SMIM14
UBE2W	RAP1A	LHX1	SNAI1
UBE2Z	RCN2	LIMCH1	SNAPIN
UBXN4	RGS9BP	MARCH4	SNX10
UGP2	SCOC	MFAP3L	SNX16
USP28	SDHD	NFATC3	SOCS3
UVRAG	SFTA3	PGGT1B	SOX4
VPS54	SLC10A3	PPP3CB	SOX9
VWA5B2	SLC28A3	RALGDS	SPHKAP
WRNIP1	SMARCD2	RNF157	SRSF7
WWP2	SMIM15	SCN2A	SSR3
XPR1	SPOPL	SOS1	STIM2
XYLT2	STARD4	SSBP2	STK39
YIPF4	STAT4	TEX2	STRIP1
YWHAZ	SYNGR2	BCORL1	STX2
ZBTB40	TFRC	CINP	SYNGR3
ZC2HC1A	TIMM8B	GBX2	TAF4B
ZDHHC5	TMEM108	KCTD2	TASP1
ZFC3H1	TPD52L2	LGALSL	TBC1D10B
ZFYVE21	TRIAP1	MEIS1	TBPL1
ZNF287	TSC22D4	MYO9A	TCF7
ABHD6	VDAC1	PABPC1	TFDP1
ABI3BP	VPS37B	RAP2C	TIA1
ABL1	YWHAH	VLDLR	TMCC1
ACTN1	AAR2	WTIP	TMED2
ACTR3C	ABCB6	ZXDC	TMEFF1
ACVR1	ABCE1	ADAM17	TMEM106B
ADAM19	ABHD4	ARMCX2	TMEM170B
ADAM22	ADA	ASS1	TMEM181
ADAM9	ADAMTS10	ATP1B3	TMEM229A
ADO	ADAMTS17	C1orf52	TMEM87A
ADRA1D	ADAMTS18	CCDC28B	TRAF3IP2
ADRA2A	ADAMTS2	CDS2	TRIM23
AMOTL2	ADAMTS7	CORO1C	TRO
ANKRA2	ADAMTS9	CSTF2	TRPM7
ANKRD17	AGPAT4	DUSP11	TTLL7
ANO4	AHR	EGR2	TUBGCP3
AP2A1	AIM1	EIF1AX	TUSC3
AP3S1	AKAP13	F2RL1	TVP23B
ARF4	AKAP5	FAM49B	TWF1
ARID4A	AKT3	FGB	TXNDC5
ARL15	ALS2	FRMD8	UBAC1
ARL4A	AMER1	GDF11	UBE2F
ASB3	AMFR	GGNBP2	UBE2J1
ATG5	AMMECR1	GNAI3	UBE2V2
ATL2	AMMECR1L	GPC4	UCP3
ATP8A1	ANKRD13B	GPM6A	USP48
AZIN1	ANKRD27	GTSF1	VAPA
B3GNT5	ANKRD52	H3F3B	VAT1L
B4GALT6	AP4E1	HMOX2	VIM
BCOR	ARF5	HNRNPU	VIP
BECN1	ARRDC3	HOXA5	VKORC1L1
BEND7	ARVCF	IL1RN	VOPP1
BNC1	ASXL3	INIP	WDR44
BTBD10	ATAD2B	ISM1	WDR82
C10orf11	ATG9A	KDELR1	YBX1
C10orf25	BACH2	KLLN	YPEL5
C4orf19	BAK1	LYPLA1	YTHDC1
C7orf43	BAX	NAP1L1	YWHAZ
C8orf4	BBC3	NOTUM	ZBTB11
C8orf44-SGK3	BCL11B	NR4A1	ZBTB18
C9orf72	BCL2L2	NUAK1	ZDHHC21
CA10	BDKRB2	PANX1	ZFC3H1
CACHD1	BEAN1	PHOX2B	ZNF382
CALB2	BMF	PRDX3	ZNF521
CALCR	BMP1	PSPC1	ZNF608
CALU	C11orf57	PTX3	ZNRF1
CAMK2D	C11orf87	RBM10	ZPBP2
CAMK2N1	C16orf72	RBM33	MDFI
CAMK2N2	C16orf87	RNF144B	MYO5B
CAPN5	C1QTNF6	SDC4	RALGPS1
CAPZA1	C4orf32	SLC25A12	SMARCC1
CARF	C5orf15	SPPL3	ACBD3
CARS	C7orf73	TMX1	ACBD5
CAT	CA3	TRA2B	AHDC1
CBX3	CACNA1A	TRPC7	AKIRIN1
CCDC117	CALM3	U2SURP	ALDH1A3
CCDC148	CAMK2G	UNC119B	ARID2
CCDC178	CAMKK2	USP3	ATP5G2
CCDC43	CAPN7	ZBTB14	AXIN2
CCNE2	CASP7	ZDHHC20	BAZ2B
CCNT2	CAV2	ZNF174	BBC3
CDC37L1	CBX6	ZNF225	BET1
CDCA7	CCDC85A	ZWILCH	BHLHE41
CELF3	CCND2	AKAP10	BRPF1
CELF4	CCNL2	ANKS4B	BRPF3
CEP76	CCNYL1	ATF1	C19orf73
CFDP1	CD276	DIP2B	C19orf81
CHD1	CDC42	DLGAP2	CALB1
CHL1	CDC7	DNMT3A	CAMKK2
CHST2	CDK6	DOC2A	CAV2
CNTN4	CDKL2	DRD1	CBX4
COL13A1	CELF2	E2F7	CCDC85A
COL25A1	CELF6	EFR3A	CCNG2
CPNE8	CEP97	FAM73B	CDH11
CPOX	CHFR	FOXB1	CELF2
CSAD	CHIC2	GRAMD2	CEP55
CSNK1A1	CHSY1	GRIA2	CHTOP
CTHRC1	CILP2	ING5	CNN3
CUL2	CLEC2L	JARID2	COL11A1
CYB561	CLK2	KCNA4	COX7C
CYP24A1	CLPX	MSANTD4	CXorf23
CYSLTR1	CMPK1	PVRL3	DAZAP2
CYYR1	CNOT6	RASEF	DCTN2
DBF4	CNR1	RFX2	DNAJC2
DCBLD1	COL11A1	SIX4	DOK4
DDAH1	COL19A1	SLC35A5	DTNA
DDIT4	COL21A1	SLC35B4	E2F8
DEXI	COL22A1	TMTC3	ETS1
DGKZ	COL2A1	TNRC6A	FAM126B
DLGAP1	COL3A1	UBE2D2	FAM193B
DLL4	COL4A4	UBE3C	FAT4
DNAJC13	COL4A5	USP2	FBXL3
DNAJC25	COL5A2	ZNF711	FBXW11
DNAJC25-GNG10	COL5A3	AAR2	FKBP7
DOCK7	COL6A2	ABCB6	FMR1
DOLPP1	COL6A3	ABCE1	FST
EAF1	COL7A1	ABHD4	FUBP3
EDNRA	COL8A1	ADA	GBE1
EED	COMMD2	ADAMTS10	GLTSCR1L
ELAVL4	CPS1	ADAMTS17	GPR183
ELMOD2	CPSF7	ADAMTS18	H2AFV
ELOVL5	CREB5	ADAMTS2	HAT1
ENTHD2	CRISPLD1	ADAMTS7	HMGCR
EPC1	CSGALNACT2	ADAMTS9	HMGN2
EPC2	CSPG4	AGPAT4	HNRNPF
EPG5	CTNNBIP1	AHR	HOXA10
ERLIN1	CTNND1	AIM1	HOXA7
ESCO1	CUEDC1	AKAP13	HSF2
EXTL2	CYCS	AKAP5	IGIP
FAM104A	DAAM2	AKT3	ITSN2
FAM109B	DCAF12	ALS2	KCNMB2
FAM133A	DCAF12L1	AMER1	KHDRBS3
FAM13C	DCP2	AMFR	KMT2E
FAM214A	DCUN1D4	AMMECR1	KPNA1
FAM43A	DCX	AMMECR1L	KPNA2
FAM49A	DDX3Y	ANKRD13B	LHX1
FAM72B	DENND2C	ANKRD27	LHX2
FAM72D	DENND6A	ANKRD52	LIMCH1
FAM81A	DGKD	ARF5	LUZP6
FAM91A1	DGKH	ARRDC3	MAML3
FANCF	DIABLO	ARVCF	MAP3K8
FAP	DLGAP2	ASXL3	MAP7D1
FBXL14	DNAJB11	ATAD2B	MARCH3
FBXO45	DNM3	ATG9A	MED14
FGF20	DNMT3B	BACH2	MEF2A
FKBP3	DPP4	BAK1	MEGF9
FOXD1	DPYSL5	BAX	MEIS1
FOXG1	DSC2	BBC3	MITF
FRZB	DTWD2	BCL11B	MRPS14
FUCA1	DYNLT1	BCL2L2	MTPN
GABRA5	E2F7	BDKRB2	MYBL1
GABRB1	EFNA5	BEAN1	MYEF2
GALNT3	EHD2	BMF	MYO1E
GALR1	EIF3J	BMP1	NACC2
GATA5	EIF4E2	C11orf57	NCKAP1
GCLC	ELMSAN1	C11orf87	NDFIP1
GJA1	ELN	C16orf72	NFE2L2
GLDC	EML5	C16orf87	NGFRAP1
GLUD1	EML6	C1QTNF6	NLK
GLUD2	EMP1	C4orf32	NLN
GMNC	EMP2	C5orf15	NPTX1
GNA13	EN1	C7orf73	NT5DC1
GNAI2	ENHO	CA3	NUDCD1
GNG10	ENPP2	CACNA1A	NUP62CL
GNPDA1	ENTPD7	CALM3	NYAP2
GPR150	EOMES	CAMK2G	PAFAH1B1
GPR75-ASB3	ERC1	CAMKK2	PANK1
GRB10	ERLIN2	CAPN7	PCDH18
GSKIP	ETV4	CASP7	PCSK5
HEPHL1	F11R	CAV2	PDE7B
HLF	FAM101B	CBX6	PFDN6
HLX	FAM13B	CCDC85A	PGGT1B
HMGB3	FAM167A	CCND2	PIM1
HOXA11	FAM168B	CCNL2	PLA2G4A
HTRA3	FAM184B	CCNYL1	PLAT
IER5	FAM193B	CD276	PMM2
IL1RAPL2	FAM3C	CDC42	PNRC1
INO80D	FAM57B	CDC7	PPP1CC
INSIG2	FAM65B	CDK6	PPP2R2D
IP6K3	FBN1	CDKL2	PRICKLE1
IQCG	FBXO28	CELF2	PTHLH
IRS1	FBXW7	CELF6	PURA
IRX4	FBXW9	CEP97	QSER1
ITGA4	FEM1B	CHFR	RAB2A
JAK1	FERMT2	CHIC2	RASEF
JAKMIP2	FKBP14	CHSY1	RCN2
JDP2	FKBP4	CILP2	RGL1
JPH4	FMN1	CLEC2L	RGMA
JUNB	FOS	CLK2	RHPN2
KCTD8	FOXJ2	CLPX	RIN2
KIAA0101	FOXO3	CMPK1	RNF125
KIAA0226L	FRAT2	CNOT6	SEPHS1
KIAA2026	FREM2	CNR1	SIN3A
KLF10	FSTL1	COL11A1	SLC45A3
KLHL20	FZD5	COL19A1	SMPD3
KMT2C	G6PC	COL21A1	SORCS3
KXD1	GAB1	COL22A1	SOX1
LARGE	GEMIN2	COL2A1	SREK1
LCLAT1	GGCT	COL3A1	ST18
LGI1	GID8	COL4A4	STIL
LHX5	GJD2	COL4A5	STRN
LHX8	GNG12	COL5A2	SUCLA2
LHX9	GNG2	COL5A3	TBC1D19
LIN7C	GPAM	COL6A2	TBX1
LRFN2	GPR37	COL6A3	TCFL5
LRRC17	GPR50	COL7A1	TEK
LRRC8D	GPR85	COL8A1	TFAP4
LSM14B	GPX7	COMMD2	THAP1
LYN	GRAP2	CPS1	TMEM163
LYSMD3	GRIP1	CPSF7	TMEM165
MAML1	GSTA4	CREB5	TMEM189
MAN1A2	GTPBP2	CRISPLD1	TMEM189-UBE2V1
MAP3K12	H2AFY	CSGALNACT2	TMEM257
MAP3K5	HAPLN1	CSPG4	TNC
MBNL3	HAPLN3	CTNNBIP1	TNFSF11
MBOAT1	HAS3	CTNND1	TOX
METAP2	HBP1	CUEDC1	TPD52
MEX3B	HDAC4	CYCS	TRIM44
MFSD11	HDGF	DAAM2	TROVE2
MICAL1	HELZ	DCAF12	UBE2D1
MINOS1	HEYL	DCAF12L1	UBE2D2
MINPP1	HMCN1	DCP2	UBE2G1
MKRN3	HMGCR	DCUN1D4	UBE2V1
MOV10	HMGCS1	DCX	UCK2
MSANTD3-TMEFF1	HMGN3	DDX3Y	USP42
MTDH	HNF4G	DENND2C	USP54
MYBL2	HNRNPF	DENND6A	VPS4B
MZT1	HOMER1	DGKD	YWHAG
NAALADL2	HOOK3	DGKH	ZBED4
NAGPA	HS3ST3B1	DIABLO	ZC2HC1A
NDEL1	HTR7	DNAJB11	ZC3H12A
NEUROD1	ID1	DNM3	ZFAND4
NEUROD6	IFFO1	DNMT3B	ZFX
NHLH2	IFFO2	DPP4	ZNF207
NKAIN2	IFI30	DPYSL5	ZNF574
NKX2-2	IFNG	DSC2	AEBP2
NR2F2	IL10RB	DTWD2	ATF2
NR4A2	IL1RAP	DYNLT1	C11orf30
NRBF2	INA	EFNA5	CDKN2D
NRBP1	INSIG1	EHD2	GK
NRXN3	INSRR	EIF3J	MIF
NUS1	IQCJ-SCHIP1	EIF4E2	PSMB8
OMG	IREB2	ELMSAN1	S1PR2
ORC2	ISG20L2	ELN	SAMD4B
OVOL1	ISL1	EML5	AARS
OXR1	ISLR2	EML6	ACOX1
P4HA1	ITGA11	EMP1	ADAMTSL1
PAAF1	ITGB1	EMP2	ADAMTSL3
PABPC1L2B	JARID2	EN1	ADCY3
PAPD4	JAZF1	ENHO	ADM
PARP16	KCNC3	ENPP2	AFF1
PCGF5	KCNIP2	ENTPD7	AIDA
PDCD10	KCNJ6	EOMES	ANKRD44
PDCL	KCNRG	ERC1	ANP32E
PDE5A	KCTD15	ERLIN2	APPL1
PDSS1	KCTD20	ETV4	ARHGAP29
PFN2	KCTD3	F11R	ARHGEF10
PGM1	KCTD5	FAM101B	ARHGEF17
PGM3	KDELC1	FAM13B	ARMC1
PGP	KDM4B	FAM167A	ARRDC3
PHACTR2	KDM5A	FAM168B	ASB7
PICALM	KDM5B	FAM184B	ASPH
PIGX	KDM5C	FAM193B	ASPN
PIP4K2A	KIAA0355	FAM3C	ATP8B1
PIP4K2B	KIAA0895	FAM57B	ATXN3
POLE3	KIF26A	FAM65B	AURKA
POLR3G	KIF3B	FBN1	B3GALT2
PON2	KIF5A	FBXO28	BCAT2
POP1	KIF5B	FBXW7	BCL11B
PPID	KLF4	FBXW9	BRMS1L
PPIL3	KLHDC3	FEM1B	BSDC1
PPP1R14C	KLHL25	FERMT2	BTLA
PPTC7	KLHL28	FKBP14	C11orf24
PRKRIR	KLHL8	FKBP4	C16orf87
PRPF40A	KNOP1	FMN1	C21orf91
PSEN2	LAMA2	FOS	C2CD4C
PSMD7	LAMC1	FOXJ2	C2orf69
PTP4A1	LAMTOR1	FOXO3	C5orf24
PTPN13	LARP4B	FRAT2	CAMK2A
R3HDM1	LASP1	FREM2	CASK
RAB27B	LDLRAD3	FSTL1	CBLN4
RAB32	LGI3	FZD5	CCNC
RAB38	LIF	G6PC	CD2AP
RAB4B	LMLN	GAB1	CDC27
RAB7A	LOXL2	GEMIN2	CDCA7L
RAB8A	LPL	GGCT	CDK5R1
RAD23B	LRRC58	GID8	CDKN1C
RANBP9	LRRC59	GJD2	CEP41
RAP2B	LTBR	GNG12	CHCHD10
RAPGEF4	LYSMD1	GNG2	CHMP7
RARG	MAFB	GPAM	CHRM2
RASA1	MAFG	GPR37	CHRM5
RASD1	MAP6D1	GPR50	CHST7
RCBTB1	MAPRE2	GPR85	CIC
REV1	MARCH1	GPX7	CNEP1R1
RFTN2	MAU2	GRAP2	CNIH1
RHEBL1	MAZ	GRIP1	COL19A1
RNF122	MBD5	GSTA4	CSMD3
RNF220	MCL1	GTPBP2	CXCL5
RNF34	MCMBP	H2AFY	CXXC5
RRAD	MED12L	HAPLN1	DAB2IP
RTCB	MED26	HAPLN3	DACT1
RTN4R	MEGF6	HAS3	DCAF6
RUNDC3B	MEST	HBP1	DDX3Y
RUNX2	MFAP2	HDAC4	DENND4B
RWDD4	MIF4GD	HDGF	DNAJB12
SCAF4	MLF1	HELZ	DNAJC27
SCN1A	MLIP	HEYL	DNAJC30
SCN9A	MLLT11	HMCN1	DOCK5
SDAD1	MOB1A	HMGCR	DOCK9
SEC22C	MOG	HMGCS1	DPP10
SEC23A	MSL1	HMGN3	DPY30
SEC61A2	MSTN	HNF4G	DRGX
SEMA3A	MTMR4	HNRNPF	DSC2
SEMA6B	MTMR9	HOMER1	DSCAML1
SEPT7	MTSS1L	HOOK3	DSTYK
SETD3	MXI1	HTR7	DUS2
SGK3	MYL6	ID1	DUSP10
SH3RF1	MYO16	IFFO1	DUSP5
SHOC2	N4BP2	IFFO2	E2F3
SIRT1	N4BP2L1	IFI30	EBAG9
SIX1	NAA40	IFNG	EDEM1
SLC22A5	NANOS1	IL10RB	EFR3A
SLC25A34	NANP	IL1RAP	EIF1
SLC29A3	NAPB	INA	EN2
SLC35D3	NARF	INSIG1	EOMES
SLC35F1	NASP	INSRR	ESRP1
SLC35F4	NAV3	IQCJ-SCHIP1	EVI5
SLC41A2	NCKAP5	IREB2	EXOC5
SLC5A11	NCOA4	ISG20L2	FAM110C
SLC6A9	NDN	ISL1	FAM133B
SLC7A10	NEGR1	ISLR2	FAM150B
SMAD1	NFIC	ITGA11	FAM160A2
SMIM14	NFIX	ITGB1	FAM19A1
SNAI1	NID1	JAZF1	FAM20C
SNAPIN	NIPSNAP3A	KCNC3	FBXW7
SNX10	NIPSNAP3B	KCNIP2	FCHO2
SNX16	NKAIN1	KCNJ6	FHL2
SOCS3	NKRF	KCNRG	FHL3
SOX9	NLRX1	KCTD15	FMN2
SPHKAP	NOTCH2	KCTD20	FNBP4
SRSF7	NPAS3	KCTD3	FNDC3B
SSR3	NPM3	KCTD5	FOXN2
STIM2	NREP	KDELC1	FRY
STRIP1	NRSN1	KDM4B	FUT11
STX2	NTNG2	KDM5A	FZD10
SYNGR3	NUDT11	KDM5B	G3BP2
TAF4B	NUP160	KDM5C	GAA
TASP1	OSBP	KIAA0355	GABRA3
TBC1D10B	OSBPL6	KIAA0895	GAP43
TBPL1	OSTC	KIF26A	GATA2
TCF7	OTUD4	KIF3B	GDF11
TFDP1	P2RX5	KIF5A	GLRA1
TIA1	PALM	KIF5B	GLYR1
TMCC1	PAN2	KLF4	GNAQ
TMED2	PAPOLG	KLHDC3	GOLGA8A
TMEFF1	PAQR6	KLHL25	GOLGA8J
TMEM106B	PARG	KLHL28	GOLGA8M
TMEM170B	PCSK5	KLHL8	GOLGA8O
TMEM181	PCYT1B	KNOP1	GPM6A
TRAF3IP2	PDGFC	LAMA2	GPR137C
TRIM23	PDGFRB	LAMC1	GRAMD1B
TRO	PDHX	LAMTOR1	GRIA1
TRPM7	PDIK1L	LARP4B	GRK5
TTLL7	PEX5	LASP1	HAND2
TUBGCP3	PGAP2	LDLRAD3	HAS3
TUSC3	PHC1	LGI3	HCN2
TVP23B	PHLDB3	LIF	HERPUD2
TXNDC5	PIK3CB	LMLN	HIPK3
UBAC1	PIK3R1	LOXL2	IBTK
UBE2F	PIK3R3	LPL	IKZF4
UBE2J1	PLAG1	LRRC58	IMPA2
UBE2V2	PLEKHF2	LRRC59	ING2
UCP3	PLP1	LTBR	INSL5
USP48	PMP22	LYSMD1	IQGAP2
VAPA	POLR1D	MAFB	ITGA5
VAT1L	PPIC	MAFG	ITGAV
VIM	PPIP5K2	MAP6D1	ITPR1
VIP	PPM1D	MAPRE2	JOSD1
VKORC1L1	PPM1E	MARCH1	KALRN
VOPP1	PPP1R13B	MAU2	KAT2B
WDR44	PPP1R3D	MAZ	KIAA1024
WDR82	PRICKLE2	MBD5	KIAA1109
YBX1	PRKG1	MCL1	KLF2
YPEL5	PRKRA	MCMBP	KLF4
YTHDC1	PRMT6	MED12L	KLF6
ZBTB11	PROM1	MED26	KLHDC10
ZBTB18	PRPH2	MEGF6	KLHL14
ZDHHC21	PRR3	MEST	KLHL15
ZNF382	PTBP3	MFAP2	LATS2
ZNF521	PTEN	MIF4GD	LBX1
ZNF608	PTHLH	MLF1	LHFPL2
ZNRF1	PTPRK	MLIP	LMO2
ZPBP2	PURA	MLLT11	LRCH1
MDFI	PXDN	MOB1A	LURAP1L
MYO5B	R3HDM4	MOG	LYST
RALGPS1	RAB12	MSL1	MAN2A1
SMARCC1	RAB30	MSTN	MAP2K4
ABHD3	RAET1L	MTMR4	MARCH4
ABTB1	RAP1GDS1	MTMR9	MBD2
ACHE	RAPGEFL1	MTSS1L	MCOLN2
ADAMTS14	RASAL2	MXI1	MOCS2
AGGF1	RCC2	MYL6	MORC3
AKAP1	RCOR1	MYO16	MPP1
AKT1S1	REL	N4BP2	MTA3
ALDH1A3	RERE	N4BP2L1	MTHFD2
ANO6	REST	NAA40	MTMR9
ANPEP	REV3L	NANOS1	MYCBP2
APC	RFX7	NANP	MYLIP
APOC4	RGAG4	NAPB	MYO1B
ARSI	RHBDD1	NARF	NEFH
ASB4	RHOBTB1	NASP	NETO1
ATP10D	RNF138	NAV3	NF2
B3GALNT2	RNF141	NCKAP5	NKX2-3
BAK1	RNF19A	NCOA4	NKX2-4
BAP1	RNF39	NDN	NPTN
BCL2L12	ROBO1	NEGR1	NRF1
BCL2L2	RPS15A	NFIC	NSF
BDH1	RTKN2	NFIX	NSMAF
BIN2	RYBP	NID1	NSMF
BMF	SAMD4A	NIPSNAP3A	NUP43
BRPF1	SCAMP5	NIPSNAP3B	OAZ3
BRWD1	SCHIP1	NKAIN1	OSBPL5
BTN2A2	SCN3B	NKRF	OTUD3
C11orf57	SENP1	NLRX1	PALLD
C17orf59	SERBP1	NOTCH2	PAPD7
C19orf38	SERPINH1	NPAS3	PAX3
C19orf54	SETDB1	NPM3	PAX9
C1orf109	SETDB2	NREP	PCMTD1
C1orf210	SFXN3	NRSN1	PCOLCE2
C6orf47	SGK1	NTNG2	PDE10A
C7orf26	SGMS2	NUDT11	PDZD2
CACNB3	SH3BP5L	NUP160	PEAK1
CASP2	SH3GLB2	OSBP	PER2
CDC42BPG	SH3RF3	OSBPL6	PEX3
CDH5	SHPRH	OSTC	PHTF2
CDKN2B	SHROOM4	OTUD4	PIK3AP1
CDR2L	SIAH3	P2RX5	PIK3CB
CECR2	SIDT1	PALM	PKDCC
CGN	SIDT2	PAN2	PLEKHB2
CGREF1	SIX5	PAPOLG	PPAP2B
CHAMP1	SLC16A1	PAQR6	PPCS
CHTF8	SLC16A2	PARG	PPP1R12A
CNNM1	SLC22A7	PCSK5	PPP1R12C
COPZ1	SLC24A4	PCYT1B	PPP1R37
CORO2A	SLC25A22	PDGFC	PRDM13
CRB2	SLC25A44	PDGFRB	PRDM15
CSNK2A1	SLC2A3	PDHX	PRKAR1B
CSRNP1	SLC30A3	PDIK1L	PTAR1
CYB5D1	SLC36A1	PEX5	PTF1A
DAAM1	SLC39A9	PGAP2	PTGER4
DAZAP2	SLC43A2	PHC1	PTPRJ
DDB2	SLC5A8	PHLDB3	PTPRK
DDX42	SLC6A14	PIK3CB	RAB3B
DENND6A	SLK	PIK3R1	RASSF3
DGAT1	SMIM17	PIK3R3	RBM47
DHX33	SMPD3	PLAG1	REV3L
DIRAS1	SMS	PLEKHF2	REXO1
DIS3	SMTNL2	PLP1	RFX1
DIS3L2	SNIP1	PMP22	RGS3
DNAJB5	SNRK	POLR1D	RNF141
DNAJC14	SNX24	PPIC	RNF180
DOCK3	SOWAHC	PPIP5K2	RNF4
DPH2	SOX12	PPM1D	RPL15
DRAM2	SPARC	PPM1E	RPS6KA4
DUS1L	SPAST	PPP1R13B	RRN3
DUSP6	SPSB4	PPP1R3D	RSBN1
E2F3	SPTAN1	PRICKLE2	S100A2
EBF4	SRSF10	PRKG1	SCRG1
ECE1	SS18L1	PRKRA	SERTAD3
EEF1G	STC1	PRMT6	SESN3
EIF1AD	STK38L	PROM1	SGPP1
EIF2B5	STRN4	PRPH2	SHOX
EIF4EBP1	STX16	PRR3	SIK1
ELL	SUN1	PTBP3	SIRPA
ELOVL1	SUV420H2	PTEN	SKOR1
EMID1	SVIL	PTHLH	SLC12A5
ENPEP	SYPL2	PTPRK	SLC17A6
ENPP1	SYT9	PURA	SLC24A3
ENTPD1	TAF11	PXDN	SLC25A51
ENTPD4	TAF5	R3HDM4	SLC2A14
ERBB3	TANC1	RAB12	SLC2A3
ESRRA	TBC1D7	RAB30	SLC32A1
EVA1A	TBX21	RAET1L	SLC37A3
EXO5	TCF4	RAP1GDS1	SLC4A10
FAM107B	TDG	RAPGEFL1	SLC9A1
FAM131B	TET2	RASAL2	SLX4
FAM134A	TFAP2C	RCC2	SNAPC1
FAM169B	TFEB	RCOR1	SOCS5
FAM213A	TFEC	REL	SOSTDC1
FAM65B	TGIF2	RERE	SOX11
FAM92B	THAP8	REST	SRPR
FBXW4	TLL1	REV3L	SSBP3
FGFR2	TMEM132A	RFX7	SSFA2
FLOT2	TMEM169	RGAG4	ST6GAL2
FOXD2	TMEM178B	RHBDD1	SUN1
FOXQ1	TMEM179B	RHOBTB1	SUV420H1
FUT1	TMEM183A	RNF138	SYNDIG1
GALNT14	TMEM236	RNF141	SYNJ1
GCNT1	TMOD3	RNF19A	TACC2
GFOD2	TMPRSS3	RNF39	TAF1
GGA2	TMTC3	ROBO1	TAGAP
GGT7	TMUB2	RPS15A	TBX20
GJC1	TNFAIP1	RTKN2	TCF21
GLB1L2	TNFAIP3	RYBP	TEAD1
GLTP	TNFRSF11A	SAMD4A	TEF
GMIP	TNFRSF1A	SCAMP5	TFAP2E
GOLGA5	TP53INP2	SCHIP1	TGIF1
GOPC	TPK1	SCN3B	TMCC3
GPALPP1	TPM1	SENP1	TMED5
GPATCH2	TRAF4	SERBP1	TMF1
GPC4	TRAF5	SERPINH1	TOB1
GPC6	TRAFD1	SETDB1	TOB2
GPR107	TRIB2	SETDB2	TRAF3
GPR153	TRIM63	SFTA3	TRAK2
GTPBP2	TRIM9	SFXN3	UBASH3B
HAPLN1	TRPC6	SGK1	UBE2W
HCN3	TSPAN14	SGMS2	UBE2Z
HDDC3	TSPAN4	SH3BP5L	UBXN4
HINFP	TTC30B	SH3GLB2	UGP2
HK2	TUBB2A	SH3RF3	USP28
HNF4G	TUBB2B	SHPRH	UVRAG
HOXD9	TUBD1	SHROOM4	VPS54
IER2	UACA	SIAH3	VWA5B2
IFFO1	UBE2H	SIDT1	WRNIP1
IFNG	UBFD1	SIDT2	WWP2
IL6R	UBTD1	SIX5	XYLT2
IPPK	UNC13B	SLC16A1	YIPF4
IRF4	UPK1B	SLC16A2	ZBTB40
IST1	URM1	SLC22A7	ZDHHC5
KCNA1	USP34	SLC24A4	ZFYVE21
KCNH7	USP42	SLC25A22	ZNF287
KCNIP3	VAMP7	SLC25A44	ZNF804A
KCNK10	VANGL1	SLC2A3	ALCAM
KCNS3	VASH1	SLC30A3	ALKBH8
KDM4B	VCPKMT	SLC36A1	ARHGEF39
KHNYN	VEGFA	SLC39A9	ARL4C
KIAA1522	VHL	SLC43A2	ASB6
KIAA1644	VIPAS39	SLC5A8	BHLHE22
KIAA1841	VPS25	SLC6A14	BLCAP
KIF18B	VPS37C	SLK	C4orf46
KLC2	WASF1	SMARCC1	CTH
KLF13	WASF2	SMIM17	DCK
KLF16	WBP1L	SMPD3	DDX50
KLHL6	WDFY1	SMS	DLG5
LGI2	WDR26	SMTNL2	DNAJC19
LIPA	WISP1	SNIP1	EMC7
LNPEP	XPNPEP1	SNRK	EREG
LOXL1	YBX3	SNX24	FABP3
LPAR4	YWHAE	SOWAHC	FAM229B
LPCAT4	ZBTB10	SOX12	FOXN1
LRP4	ZBTB34	SPARC	GLP1R
LRRC10B	ZBTB37	SPAST	GMEB1
LYPD6	ZBTB41	SPSB4	GPR22
MAMDC2	ZBTB43	SPTAN1	HIGD1A
MAN1B1	ZC4H2	SRSF10	KCNK1
MAP2K7	ZCCHC17	SS18L1	LPAR4
MAP3K10	ZFP36	STC1	MIPOL1
MAP3K11	ZFP36L1	STK38L	OLIG3
MAPK12	ZFP91	STRN4	PCNP
MAPK14	ZKSCAN3	STX16	PDP1
MAPRE2	ZKSCAN4	SUN1	PKP4
MAVS	ZMIZ1	SUV420H2	PLXNB2
MBD1	ZNF24	SVIL	PPP1R1C
MEGF8	ZNF282	SYPL2	PRKAR1A
MFHAS1	ZNF362	SYT9	RAD54B
MFN1	ZNF366	TAF11	SERINC4
MFSD9	ZNF469	TAF5	SLC23A3
MLF2	ZNF518B	TANC1	SLC39A6
MORC2	ZSCAN25	TBC1D7	SRSF6
MSI1	NDRG3	TBX21	TCEB3
MSRB3	CCDC140	TCF4	TDG
MTF1	CCDC91	TDG	TMTC3
MYT1	CDK5R1	TET2	TYMS
NBEAL2	CENPK	TFAP2C	UBE2QL1
NCKAP5L	CORO2B	TFEB	USP1
NDRG3	COX5A	TFEC	WNK1
NECAB3	DAW1	TGIF2	ZNF536
NEDD9	DLL1	THAP8	A1BG
NEU1	DNAJB1	TIMM8B	ACO1
NLRC5	DPP8	TLL1	ADNP
NPL	FBXO3	TMEM132A	ALAS1
NRXN1	HSDL2	TMEM169	ALDH1A2
NT5DC1	IL17RD	TMEM178B	ASAH2B
[truncated: 1,245 more rows]
