# Supplementary material for: Exosomal microRNAs are novel circulating biomarkers in cigarette, waterpipe smokers, E-cigarette users and dual smokers
Source: BMC Med Genomics. 2020 Sep 10;13:128. doi: 10.1186/s12920-020-00748-3 (PMC7488025; doi:10.1186/s12920-020-00748-3)
Supplement: Supplementary file 14 — Additional file 14: Supplementary Table 14. Differentially expressed piRNAs pairwise comparison between non-smokers vs. cigarette smokers, non-smokers vs. waterpipe smokers, non-smokers vs. E-cig users, non-smokers vs. dual smokers, cigarette smokers vs. waterpipe smokers, cigarette smokers vs. E-cig users, cigarette smokers vs. dual smokers and waterpipe smokers vs. dual smokers. [file 12920_2020_748_MOESM14_ESM.xlsx]

## Sheet: Sheet1
Supplementary Table 14. Differentially expressed piRNAs pairwise comparison between non-smokers vs. cigarette smokers, non-smokers vs. waterpipe smokers, non-smokers vs. E-cig users,
non-smokers vs. dual smokers, cigarette smokers vs. waterpipe smokers, cigarette smokers vs. E-cig users, cigarette smokers vs. dual smokers and waterpipe smokers vs. dual smokers.
piRNAs	GenBank Accession Number	Chromosomal Position	log2 Fold Change	P-value	Adj. P-value
Non-smokers vs. cigarette smokers
hsa_piR_004153	DQ575660	Homo_sapiens:3:156861576:156861607:Plus		0.0324823	0.974468
hsa_piR_019825	DQ597218	Homo_sapiens:1:227740227:227740256:Plus		0.0225023	0.974468
Non-smokers vs. waterpipe smokers
hsa_piR_004153	DQ575660	Homo_sapiens:3:156861576:156861607:Plus		0.00454991	0.0545989
hsa_piR_019825	DQ597218	Homo_sapiens:1:227740227:227740256:Plus		0.00286495	0.052109
hsa_piR_000552	DQ570687	Homo_sapiens:22:38045003:38045030:Minus		1.74723e-13	1.04834e-11
hsa_piR_014620	DQ590013	Homo_sapiens:5:93930930:93930956:Minus		0.00347394	0.052109
hsa_piR_020450	DQ598104	Homo_sapiens:9:133350930:133350959:Plus		2.55393e-10	7.66178e-09
Non-smokers vs. E-cig. users
hsa_piR_016658	DQ592931	Homo_sapiens:6:80508363:80508389:Plus		0.0183116	0.274674
hsa_piR_016659	DQ592932	Homo_sapiens:14:22388242:22388267:Plus		0.0178039	0.274674
hsa_piR_019825	DQ597218	Homo_sapiens:1:227740227:227740256:Plus		0.00257934	0.0773801
hsa_piR_000552	DQ570687	Homo_sapiens:22:38045003:38045030:Minus		1.08721e-08	6.52328e-07
hsa_piR_017591	DQ594289	Homo_sapiens:6:33961275:33961303:Minus		0.0483985	0.580782
Non-smokers vs. dual smokers
hsa_piR_020365	DQ597975	Homo_sapiens:11:108979133:108979162:Plus		0.0378831	0.757663
hsa_piR_000552	DQ570687	Homo_sapiens:22:38045003:38045030:Minus		4.2071e-09	2.52426e-07
hsa_piR_017591	DQ594289	Homo_sapiens:6:33961275:33961303:Minus		0.00354708	0.106413
Cigarette smokers vs. waterpipe smokers
hsa_piR_000552	DQ570687	Homo_sapiens:22:38045003:38045030:Minus		1.79762e-05	0.000539285
hsa_piR_020450	DQ598104	Homo_sapiens:9:133350930:133350959:Plus		9.61731e-13	5.77039e-11
Cigarette smokers vs. E-cig users
hsa_piR_000552	DQ570687	Homo_sapiens:22:38045003:38045030:Minus		0.00628354	0.377012
Cigarette smokers vs. dual smokers
hsa_piR_000552	DQ570687	Homo_sapiens:22:38045003:38045030:Minus		0.00389684	0.233811
Waterpipe vs. dual smokers
hsa_piR_019825	DQ597218	Homo_sapiens:1:227740227:227740256:Plus		0.0193822	0.387643
hsa_piR_014620	DQ590013	Homo_sapiens:5:93930930:93930956:Minus		0.00147443	0.0442329
hsa_piR_020450	DQ598104	Homo_sapiens:9:133350930:133350959:Plus		1.02082e-07	6.12493e-06
