# Supplementary material for: Exosomal microRNAs are novel circulating biomarkers in cigarette, waterpipe smokers, E-cigarette users and dual smokers
Source: BMC Med Genomics. 2020 Sep 10;13:128. doi: 10.1186/s12920-020-00748-3 (PMC7488025; doi:10.1186/s12920-020-00748-3)
Supplement: Supplementary file 15 — Additional file 15: Supplementary Table 15. Metadata of submitted raw RAN sequencing fastq data for all 36 samples. [file 12920_2020_748_MOESM15_ESM.xlsx]

## Sheet: SRA meta data
sample_name	library_ID	title	library_strategy	library_source	library_selection	library_layout	platform	instrument_model	design_description	filetype	filename
RAH1704A1	hg38_1	Exsomal RNA	miRNA-Seq	Genomic	Other	Single	Illumina	NextSeq 500	Waterpipe smokers	fastq	SV18268_0001_S1_R1_001
RAH1704A2	hg38_2	Exsomal RNA	miRNA-Seq	Genomic	Other	Single	Illumina	NextSeq 500	Waterpipe smokers	fastq	SV18268_0002_S2_R1_001
RAH1704A4	hg38_3	Exsomal RNA	miRNA-Seq	Genomic	Other	Single	Illumina	NextSeq 500	Waterpipe smokers	fastq	SV18268_0003_S3_R1_001
RAH1704A5	hg38_4	Exsomal RNA	miRNA-Seq	Genomic	Other	Single	Illumina	NextSeq 500	Waterpipe smokers	fastq	SV18268_0004_S4_R1_001
RAH1704A6	hg38_5	Exsomal RNA	miRNA-Seq	Genomic	Other	Single	Illumina	NextSeq 500	Waterpipe smokers	fastq	SV18268_0005_S5_R1_001
RAH1704A7	hg38_6	Exsomal RNA	miRNA-Seq	Genomic	Other	Single	Illumina	NextSeq 500	Waterpipe smokers	fastq	SV18268_0006_S6_R1_001
RAH1704A8	hg38_7	Exsomal RNA	miRNA-Seq	Genomic	Other	Single	Illumina	NextSeq 500	Waterpipe smokers	fastq	SV18268_0007_S7_R1_001
RAH1704A10	hg38_8	Exsomal RNA	miRNA-Seq	Genomic	Other	Single	Illumina	NextSeq 500	Dual Smokers	fastq	SV18268_0008_S8_R1_001
RAH1704A12	hg38_9	Exsomal RNA	miRNA-Seq	Genomic	Other	Single	Illumina	NextSeq 500	Dual Smokers	fastq	SV18268_0009_S9_R1_001
RAH1704A13	hg38_10	Exsomal RNA	miRNA-Seq	Genomic	Other	Single	Illumina	NextSeq 500	Dual Smokers	fastq	SV18268_0010_S10_R1_001
RAH1704A14	hg38_11	Exsomal RNA	miRNA-Seq	Genomic	Other	Single	Illumina	NextSeq 500	Dual Smokers	fastq	SV18268_0011_S11_R1_001
RAH1704A16	hg38_12	Exsomal RNA	miRNA-Seq	Genomic	Other	Single	Illumina	NextSeq 500	Dual Smokers	fastq	SV18268_0012_S12_R1_001
RAH1704A17	hg38_13	Exsomal RNA	miRNA-Seq	Genomic	Other	Single	Illumina	NextSeq 500	Dual Smokers	fastq	SV18268_0013_S13_R1_001
RAH1704A18	hg38_14	Exsomal RNA	miRNA-Seq	Genomic	Other	Single	Illumina	NextSeq 500	Dual Smokers	fastq	SV18268_0014_S14_R1_001
RAH1704A19	hg38_15	Exsomal RNA	miRNA-Seq	Genomic	Other	Single	Illumina	NextSeq 500	Cigarette Smokers	fastq	SV18268_0015_S15_R1_001
RAH1704A20	hg38_16	Exsomal RNA	miRNA-Seq	Genomic	Other	Single	Illumina	NextSeq 500	Cigarette Smokers	fastq	SV18268_0016_S16_R1_001
RAH1704A21	hg38_17	Exsomal RNA	miRNA-Seq	Genomic	Other	Single	Illumina	NextSeq 500	Cigarette Smokers	fastq	SV18268_0017_S17_R1_001
RAH1704A22	hg38_18	Exsomal RNA	miRNA-Seq	Genomic	Other	Single	Illumina	NextSeq 500	Cigarette Smokers	fastq	SV18268_0018_S18_R1_001
RAH1704A23	hg38_19	Exsomal RNA	miRNA-Seq	Genomic	Other	Single	Illumina	NextSeq 500	Cigarette Smokers	fastq	SV18268_0019_S19_R1_001
RAH1704A24	hg38_20	Exsomal RNA	miRNA-Seq	Genomic	Other	Single	Illumina	NextSeq 500	Cigarette Smokers	fastq	SV18268_0020_S20_R1_001
RAH1704A26	hg38_21	Exsomal RNA	miRNA-Seq	Genomic	Other	Single	Illumina	NextSeq 500	Cigarette Smokers	fastq	SV18268_0021_S21_R1_001
RAH1704A28	hg38_22	Exsomal RNA	miRNA-Seq	Genomic	Other	Single	Illumina	NextSeq 500	E-Cig Users	fastq	SV18268_0022_S22_R1_001
RAH1704A29	hg38_23	Exsomal RNA	miRNA-Seq	Genomic	Other	Single	Illumina	NextSeq 500	E-Cig Users	fastq	SV18268_0023_S23_R1_001
RAH1704A31	hg38_24	Exsomal RNA	miRNA-Seq	Genomic	Other	Single	Illumina	NextSeq 500	E-Cig Users	fastq	SV18268_0024_S24_R1_001
RAH1704A33	hg38_25	Exsomal RNA	miRNA-Seq	Genomic	Other	Single	Illumina	NextSeq 500	E-Cig Users	fastq	SV18268_0025_S25_R1_001
RAH1704A34	hg38_26	Exsomal RNA	miRNA-Seq	Genomic	Other	Single	Illumina	NextSeq 500	E-Cig Users	fastq	SV18268_0026_S26_R1_001
RAH1704A35	hg38_27	Exsomal RNA	miRNA-Seq	Genomic	Other	Single	Illumina	NextSeq 500	E-Cig Users	fastq	SV18268_0027_S27_R1_001
RAH1704A36	hg38_28	Exsomal RNA	miRNA-Seq	Genomic	Other	Single	Illumina	NextSeq 500	E-Cig Users	fastq	SV18268_0028_S28_R1_001
RAH1704A37	hg38_29	Exsomal RNA	miRNA-Seq	Genomic	Other	Single	Illumina	NextSeq 500	Non Smokers	fastq	SV18268_0029_S29_R1_001
RAH1704A38	hg38_30	Exsomal RNA	miRNA-Seq	Genomic	Other	Single	Illumina	NextSeq 500	Non Smokers	fastq	SV18268_0030_S30_R1_001
RAH1704A39	hg38_31	Exsomal RNA	miRNA-Seq	Genomic	Other	Single	Illumina	NextSeq 500	Non Smokers	fastq	SV18268_0031_S31_R1_001
RAH1704A40	hg38_32	Exsomal RNA	miRNA-Seq	Genomic	Other	Single	Illumina	NextSeq 500	Non Smokers	fastq	SV18268_0032_S32_R1_001
RAH1704A41	hg38_33	Exsomal RNA	miRNA-Seq	Genomic	Other	Single	Illumina	NextSeq 500	Non Smokers	fastq	SV18268_0033_S33_R1_001
RAH1704A43	hg38_34	Exsomal RNA	miRNA-Seq	Genomic	Other	Single	Illumina	NextSeq 500	Non Smokers	fastq	SV18268_0034_S34_R1_001
RAH1704A44	hg38_35	Exsomal RNA	miRNA-Seq	Genomic	Other	Single	Illumina	NextSeq 500	Non Smokers	fastq	SV18268_0035_S35_R1_001
RAH1704A46	hg38_36	Exsomal RNA	miRNA-Seq	Genomic	Other	Single	Illumina	NextSeq 500	Non Smokers	fastq	SV18268_0036_S36_R1_001
