# Supplementary material for: Exosomal microRNAs are novel circulating biomarkers in cigarette, waterpipe smokers, E-cigarette users and dual smokers
Source: BMC Med Genomics. 2020 Sep 10;13:128. doi: 10.1186/s12920-020-00748-3 (PMC7488025; doi:10.1186/s12920-020-00748-3)
Supplement: Supplementary file 16 — Additional file 16: Supplementary Table 16. Submission summary of submitted NCBI BioProject database with accession number PRJNA639124. [file 12920_2020_748_MOESM16_ESM.xlsx]

## Sheet: Sheet1
Accession	Sample Name	SPUID	Organism	Tax ID	Isolate
SAMN15223869	RAH1704A37	RAH1704A37	Homo sapiens	9606	Plasma Evs
SAMN15223870	RAH1704A38	RAH1704A38	Homo sapiens	9606	Plasma Evs
SAMN15223871	RAH1704A39	RAH1704A39	Homo sapiens	9606	Plasma Evs
SAMN15223872	RAH1704A40	RAH1704A40	Homo sapiens	9606	Plasma Evs
SAMN15223873	RAH1704A41	RAH1704A41	Homo sapiens	9606	Plasma Evs
SAMN15223874	RAH1704A43	RAH1704A43	Homo sapiens	9606	Plasma Evs
SAMN15223875	RAH1704A44	RAH1704A44	Homo sapiens	9606	Plasma Evs
SAMN15223876	RAH1704A46	RAH1704A46	Homo sapiens	9606	Plasma Evs
SAMN15223877	RAH1704A19	RAH1704A19	Homo sapiens	9606	Plasma Evs
SAMN15223878	RAH1704A20	RAH1704A20	Homo sapiens	9606	Plasma Evs
SAMN15223879	RAH1704A21	RAH1704A21	Homo sapiens	9606	Plasma Evs
SAMN15223880	RAH1704A22	RAH1704A22	Homo sapiens	9606	Plasma Evs
SAMN15223881	RAH1704A23	RAH1704A23	Homo sapiens	9606	Plasma Evs
SAMN15223882	RAH1704A24	RAH1704A24	Homo sapiens	9606	Plasma Evs
SAMN15223883	RAH1704A26	RAH1704A26	Homo sapiens	9606	Plasma Evs
SAMN15223884	RAH1704A1	RAH1704A1	Homo sapiens	9606	Plasma Evs
SAMN15223885	RAH1704A2	RAH1704A2	Homo sapiens	9606	Plasma Evs
SAMN15223886	RAH1704A4	RAH1704A4	Homo sapiens	9606	Plasma Evs
SAMN15223887	RAH1704A5	RAH1704A5	Homo sapiens	9606	Plasma Evs
SAMN15223888	RAH1704A6	RAH1704A6	Homo sapiens	9606	Plasma Evs
SAMN15223889	RAH1704A7	RAH1704A7	Homo sapiens	9606	Plasma Evs
SAMN15223890	RAH1704A8	RAH1704A8	Homo sapiens	9606	Plasma Evs
SAMN15223891	RAH1704A10	RAH1704A10	Homo sapiens	9606	Plasma Evs
SAMN15223892	RAH1704A12	RAH1704A12	Homo sapiens	9606	Plasma Evs
SAMN15223893	RAH1704A13	RAH1704A13	Homo sapiens	9606	Plasma Evs
SAMN15223894	RAH1704A14	RAH1704A14	Homo sapiens	9606	Plasma Evs
SAMN15223895	RAH1704A16	RAH1704A16	Homo sapiens	9606	Plasma Evs
SAMN15223896	RAH1704A17	RAH1704A17	Homo sapiens	9606	Plasma Evs
SAMN15223897	RAH1704A18	RAH1704A18	Homo sapiens	9606	Plasma Evs
SAMN15223898	RAH1704A28	RAH1704A28	Homo sapiens	9606	Plasma Evs
SAMN15223899	RAH1704A29	RAH1704A29	Homo sapiens	9606	Plasma Evs
SAMN15223900	RAH1704A31	RAH1704A31	Homo sapiens	9606	Plasma Evs
SAMN15223901	RAH1704A33	RAH1704A33	Homo sapiens	9606	Plasma Evs
SAMN15223902	RAH1704A34	RAH1704A34	Homo sapiens	9606	Plasma Evs
SAMN15223903	RAH1704A35	RAH1704A35	Homo sapiens	9606	Plasma Evs
SAMN15223904	RAH1704A36	RAH1704A36	Homo sapiens	9606	Plasma Evs
