# Supplementary material for: Exosomal microRNAs are novel circulating biomarkers in cigarette, waterpipe smokers, E-cigarette users and dual smokers
Source: BMC Med Genomics. 2020 Sep 10;13:128. doi: 10.1186/s12920-020-00748-3 (PMC7488025; doi:10.1186/s12920-020-00748-3)
Supplement: Supplementary file 17 — Additional file 17: Supplementary Table 17. URL links of submitted NCBI BioProject database with accession number PRJNA639124. [file 12920_2020_748_MOESM17_ESM.xlsx]

## Sheet: Sheet1
Corresponding URLs:
https://www.ncbi.nlm.nih.gov/sra/SRX8537957[accn]
https://www.ncbi.nlm.nih.gov/sra/SRX8537956[accn]
https://www.ncbi.nlm.nih.gov/sra/SRX8537955[accn]
https://www.ncbi.nlm.nih.gov/sra/SRX8537954[accn]
https://www.ncbi.nlm.nih.gov/sra/SRX8537953[accn]
https://www.ncbi.nlm.nih.gov/sra/SRX8537952[accn]
https://www.ncbi.nlm.nih.gov/sra/SRX8537951[accn]
https://www.ncbi.nlm.nih.gov/sra/SRX8537950[accn]
https://www.ncbi.nlm.nih.gov/sra/SRX8537949[accn]
https://www.ncbi.nlm.nih.gov/sra/SRX8537948[accn]
https://www.ncbi.nlm.nih.gov/sra/SRX8537947[accn]
https://www.ncbi.nlm.nih.gov/sra/SRX8537946[accn]
https://www.ncbi.nlm.nih.gov/sra/SRX8537945[accn]
https://www.ncbi.nlm.nih.gov/sra/SRX8537944[accn]
https://www.ncbi.nlm.nih.gov/sra/SRX8537943[accn]
https://www.ncbi.nlm.nih.gov/sra/SRX8537942[accn]
https://www.ncbi.nlm.nih.gov/sra/SRX8537941[accn]
https://www.ncbi.nlm.nih.gov/sra/SRX8537940[accn]
https://www.ncbi.nlm.nih.gov/sra/SRX8537939[accn]
https://www.ncbi.nlm.nih.gov/sra/SRX8537938[accn]
https://www.ncbi.nlm.nih.gov/sra/SRX8537937[accn]
https://www.ncbi.nlm.nih.gov/sra/SRX8537936[accn]
https://www.ncbi.nlm.nih.gov/sra/SRX8537935[accn]
https://www.ncbi.nlm.nih.gov/sra/SRX8537934[accn]
https://www.ncbi.nlm.nih.gov/sra/SRX8537933[accn]
https://www.ncbi.nlm.nih.gov/sra/SRX8537932[accn]
https://www.ncbi.nlm.nih.gov/sra/SRX8537931[accn]
https://www.ncbi.nlm.nih.gov/sra/SRX8537930[accn]
https://www.ncbi.nlm.nih.gov/sra/SRX8537929[accn]
https://www.ncbi.nlm.nih.gov/sra/SRX8537928[accn]
https://www.ncbi.nlm.nih.gov/sra/SRX8537927[accn]
https://www.ncbi.nlm.nih.gov/sra/SRX8537926[accn]
https://www.ncbi.nlm.nih.gov/sra/SRX8537925[accn]
https://www.ncbi.nlm.nih.gov/sra/SRX8537924[accn]
https://www.ncbi.nlm.nih.gov/sra/SRX8537923[accn]
https://www.ncbi.nlm.nih.gov/sra/SRX8537922[accn]
